# Supplementary material for: Combined Subcutaneous Fat Aspirate and Skin Tru-Cut Biopsy for Amyloid Screening in Patients with Suspected Systemic Amyloidosis
Source: Molecules. 2021 Jun 15;26(12):3649. doi: 10.3390/molecules26123649 (PMC8232664; doi:10.3390/molecules26123649)
Supplement: Supplementary file 1 [file molecules-26-03649-s001.zip]

Archive with 3 entries (3 files):
- Supplementary Figur 1_IEM images of amyloid patient samples.pdf
- Supplementary methods.pdf
- Supplementary Table 1_MS data.xlsx
