# Supplementary material for: Combined Subcutaneous Fat Aspirate and Skin Tru-Cut Biopsy for Amyloid Screening in Patients with Suspected Systemic Amyloidosis
Source: Molecules. 2021 Jun 15;26(12):3649. doi: 10.3390/molecules26123649 (PMC8232664; doi:10.3390/molecules26123649)
Supplement: Supplementary file 1 [file molecules-26-03649-s001.zip › Supplementary Table 1_MS data.xlsx]

## Sheet: Table legend
Supplementary table 1. Uniprot protein accession numbers, protein names, sequence coverages, # peptides and unique peptides, molecular weights (MWs), calculated pI, sequest scores, peptides spectrum matches (PSMs/spectral counts) measured, and diagnosis for fat aspirates a for tru skin biopsies analysed by mass spectrometry as described in the methods section.

## Sheet: Fat aspirates
	Subtype diagnosis								AL-Kappa	inconclusive	AL-Lambda	AL-Lambda	negative	negative	negative	AL-Lambda	AL-Lambda	AL-Kappa	inconclusive	AA	inconclusive
	Patient #								1	2	3	4	11	12	14	15	19	20	21	22	24	1	2	3	4	11	12	14	15	19	20	21	22	24	1	2	3	4	11	12	14	15	19	20	21	22	24
Accession	Description	Coverage [%]	# Peptides	# PSMs	# Unique Peptides	# AAs	MW [kDa]	calc. pI	# PSMs /spectral counts for proteins detected in individual biopsies													Sequest scores for proteins analyzed in individual biopsies													# Peptides detected for proteins analyzed in individual biopsies
P06727	Apolipoprotein A-IV OS=Homo sapiens OX=9606 GN=APOA4 PE=1 SV=3	76	54	1111	54	396	45.4	5.38	17	69	191	132	10		8	440	10	103	42		24	37.35	220.94	681.64	521.42	48.77		18.38	1318.76	22.96	328.09	70.22		65.23	5	11	40	31	5		5	34	8	20	11		13
P02649	Apolipoprotein E OS=Homo sapiens OX=9606 GN=APOE PE=1 SV=1	78	38	630	38	317	36.1	5.73	13	48	84	55	2	1	3	203	11	108	1	44	3	37.1	153.96	259.18	227.71	10.4	3.09	6.46	543.32	37.29	286.57	2.88	114.24	12.15	4	8	28	19	2	1	3	21	8	20	1	16	2
P02743	Serum amyloid P-component OS=Homo sapiens OX=9606 GN=APCS PE=1 SV=2	26	6	47	6	223	25.4	6.54		18	3	3				1	1			9			56.99	9.17	13.74				1.64	2.97			25.15			1	3	2				1	1			4
P02766	Transthyretin OS=Homo sapiens OX=9606 GN=TTR PE=1 SV=1	65	6	59	6	147	15.9	5.76	6	14	6	2				9	6	8				21	37.6	30.11	11.82				32.23	29.02	36.95				3	2	4	1				1	3	2
P0DJI8	Serum amyloid A-1 protein OS=Homo sapiens OX=9606 GN=SAA1 PE=1 SV=1	80	10	178	5	122	13.5	6.79		10					16			4	1	146			47.46					58.43			22.95	0	580.04			1					4			1	1	10
P0DJI9	Serum amyloid A-2 protein OS=Homo sapiens OX=9606 GN=SAA2 PE=1 SV=1	64	8	80	3	122	13.5	9.14				1			4			2	1	72					5.92			6.26			10.2	0	203.99					1			2			1	1	7
P0DOX8	Immunoglobulin lambda-1 light chain OS=Homo sapiens OX=9606 PE=1 SV=1	38	6	408	3	216	22.8	6.76		36	109	46	4	3	2	147	10	3	6	4	17		104.36	335.46	127.75	12.3	11.48	5.46	536.97	28.04	8.71	14.46	8.64	41.85		2	5	4	1	2	1	3	3	1	2	2	3
P0DOY3	Immunoglobulin lambda constant 3 OS=Homo sapiens OX=9606 GN=IGLC3 PE=1 SV=1	82	7	900	4	106	11.3	7.24		93	140	60	9	13	4	385	39	3	15	5	51		258.92	425.69	178.36	30.44	34.6	9.88	1266.18	116.48	8.71	31.42	10.71	146.71		4	6	6	2	4	2	4	3	1	4	3	4
P06312	Immunoglobulin kappa variable 4-1 OS=Homo sapiens OX=9606 GN=IGKV4-1 PE=1 SV=1	7	1	2	1	121	13.4	5.25					2													5.22													1
P01619	Immunoglobulin kappa variable 3-20 OS=Homo sapiens OX=9606 GN=IGKV3-20 PE=1 SV=2	8	1	1	1	116	12.5	4.96							1													2.02													1
P01834	Immunoglobulin kappa constant OS=Homo sapiens OX=9606 GN=IGKC PE=1 SV=2	83	7	636	7	107	11.8	6.52	66	55	8	2	23		20			261	41	33	71	201.52	212.51	37.81	10.37	95.64		75.85			1037.5	120.89	129.22	286.04	5	6	3	1	6		3			6	2	5	6
P12111	Collagen alpha-3(VI) chain OS=Homo sapiens OX=9606 GN=COL6A3 PE=1 SV=5	45	156	7026	4	3177	343.5	6.68	859	971	334	239	214	196	509	631	201	604	731	162	383	2387.44	3267.09	1188.78	966.83	844.69	487.03	1404.31	2040.3	612.3	1955.09	1916.32	504.53	1205.5	84	65	96	78	74	76	84	72	77	91	71	58	82
P12111-4	Isoform 4 of Collagen alpha-3(VI) chain OS=Homo sapiens OX=9606 GN=COL6A3	54	155	7052	3	2570	278	8.15	857	971	334	241	214	198	514	636	201	604	734	163	385	2377.42	3267.09	1188.7	978.1	844.69	491.79	1412.38	2044.47	612.3	1951.97	1920.26	506.55	1210.06	82	65	96	79	74	77	86	73	77	91	71	59	83
Q09666	Neuroblast differentiation-associated protein AHNAK OS=Homo sapiens OX=9606 GN=AHNAK PE=1 SV=2	62	200	1865	200	5890	628.7	6.15	261	119	54	132	157	29	350	33	76	71	314		55	576.14	345.29	170.67	483.72	615.75	65.41	936.96	71.54	180.06	202.45	631.19		184.43	81	25	42	75	91	18	134	12	51	35	80		29
Q13813-2	Isoform 2 of Spectrin alpha chain, non-erythrocytic 1 OS=Homo sapiens OX=9606 GN=SPTAN1	65	157	1368	1	2477	284.9	5.35	82	49	47	90	130	31	214	92	62	133	212	11	171	193.78	157.41	189.3	412.8	613.7	76.12	618.74	292.6	189.1	453.26	454.56	34.62	575.84	31	13	35	50	60	22	83	37	43	63	65	7	75
Q13813	Spectrin alpha chain, non-erythrocytic 1 OS=Homo sapiens OX=9606 GN=SPTAN1 PE=1 SV=3	65	157	1369	1	2472	284.4	5.35	82	49	47	90	130	31	214	92	62	133	211	11	173	193.78	157.41	189.3	412.8	613.7	76.12	618.74	292.6	189.1	453.26	451.97	34.62	579.31	31	13	35	50	60	22	83	37	43	63	64	7	76
P35579	Myosin-9 OS=Homo sapiens OX=9606 GN=MYH9 PE=1 SV=4	68	135	2113	108	1960	226.4	5.6	272	118	116	140	117	60	242	139	88	196	312	117	139	830.27	384.6	445.3	633.55	538.86	194.81	663.71	437.94	298.53	676.74	706.54	429.4	483.71	56	24	70	58	51	40	81	49	50	71	67	47	63
P98160	Basement membrane-specific heparan sulfate proteoglycan core protein OS=Homo sapiens OX=9606 GN=HSPG2 PE=1 SV=4	38	135	3005	135	4391	468.5	6.51	316	263	153	93	94	85	361	284	105	334	383	76	160	906.52	865.62	620	408.37	413.94	211.9	1057.93	855.54	370.09	1207.66	894.18	264.89	494.12	62	38	64	44	46	47	77	56	50	76	62	32	61
Q01082	Spectrin beta chain, non-erythrocytic 1 OS=Homo sapiens OX=9606 GN=SPTBN1 PE=1 SV=2	68	147	1341	137	2364	274.4	5.57	83	61	38	96	107	32	208	66	60	133	174	23	195	198.65	221.41	152.12	399.48	454.49	106.51	556.33	214.16	201.98	467.49	388.45	69.62	630.71	31	13	34	45	55	21	79	26	42	61	56	9	79
P08670	Vimentin OS=Homo sapiens OX=9606 GN=VIM PE=1 SV=4	93	69	5771	63	466	53.6	5.12	557	954	200	141	132	154	514	456	158	483	710	42	438	1709.96	3331.59	770.07	544.69	495.29	522.39	1442.36	1465.51	639.07	1661.51	1869.26	147.05	1455.31	48	43	46	26	30	50	47	39	48	50	40	16	53
P21333	Filamin-A OS=Homo sapiens OX=9606 GN=FLNA PE=1 SV=4	54	107	1358	101	2647	280.6	6.06	291	72	27	55	77	23	150	49	58	134	216	57	104	840.11	264.33	114.59	224.63	324.02	73.19	463.82	155.52	163.84	509.85	471.5	225.71	331.7	66	15	25	32	38	16	67	22	39	54	62	26	51
P49327	Fatty acid synthase OS=Homo sapiens OX=9606 GN=FASN PE=1 SV=3	51	106	2469	106	2511	273.3	6.44	26	545	8	38	84	54	256	162	41	124	300	2	221	56.62	1834.29	28.35	159.97	359.11	141.8	715.7	478.74	124.82	451.23	635.87	9.78	738.54	10	53	8	24	37	35	73	45	28	46	56	1	65
P11277	Spectrin beta chain, erythrocytic OS=Homo sapiens OX=9606 GN=SPTB PE=1 SV=5	51	101	424	91	2137	246.3	5.27	10	4	4	4	28		11	2	3	1	9	321	12	23.51	10.64	15.18	14.32	105.01		25.21	7.46	3.83	4.12	21.94	1130.76	39.51	3	1	3	4	17		6	1	2	1	2	91	4
Q96Q06-2	Isoform 2 of Perilipin-4 OS=Homo sapiens OX=9606 GN=PLIN4	71	62	1955	62	1423	140.6	8.87	102	296	24	65	108	48	176	198	47	125	332	1	200	266.79	1032.71	97.79	237.19	381.15	159.43	517.81	621	183.19	475.19	889.09	2.01	666.56	28	37	20	27	33	30	43	40	28	41	46	1	45
O00159-3	Isoform 3 of Unconventional myosin-Ic OS=Homo sapiens OX=9606 GN=MYO1C	64	71	1689	1	1044	119.6	9.45	98	219	61	78	61	51	172	99	71	215	182	27	142	202.78	732.53	225.1	317.23	253.45	135.01	441.82	270	207.75	688.92	342.38	70.53	417.27	24	26	32	30	31	27	41	25	33	45	32	15	38
P02549	Spectrin alpha chain, erythrocytic 1 OS=Homo sapiens OX=9606 GN=SPTA1 PE=1 SV=5	45	93	346	93	2419	279.8	5.05		1	5	2	46		1				4	287			3.11	18.45	8.11	162.69		3.07				0	1034.75			1	5	2	28		1				4	84
O00159	Unconventional myosin-Ic OS=Homo sapiens OX=9606 GN=MYO1C PE=1 SV=4	62	71	1691	1	1063	121.6	9.41	98	219	61	78	60	51	173	99	71	215	184	27	142	202.78	732.53	225.1	317.23	247.72	135.01	443.86	270	207.75	688.92	346	70.53	417.27	24	26	32	30	30	27	42	25	33	45	33	15	38
O00159-2	Isoform 2 of Unconventional myosin-Ic OS=Homo sapiens OX=9606 GN=MYO1C	63	70	1682	1	1028	117.8	9.41	98	219	61	78	60	52	171	97	72	212	181	27	141	202.78	732.53	225.1	317.23	247.72	135.01	439.32	265.2	205.52	681.22	340.39	70.53	414.44	24	26	32	30	30	28	41	24	33	45	31	15	37
P02545	Prelamin-A/C OS=Homo sapiens OX=9606 GN=LMNA PE=1 SV=1	74	65	1468	2	664	74.1	7.02	192	92	97	67	72	50	151	130	44	132	220	12	83	532.39	327.34	342.89	312.34	314.42	113.59	414.02	372.16	121.94	400.51	540.23	38.12	251.14	34	19	43	25	31	27	43	30	25	35	36	9	34
Q9Y490	Talin-1 OS=Homo sapiens OX=9606 GN=TLN1 PE=1 SV=3	45	86	652	75	2541	269.6	6.07	47	32	26	39	42	26	76	27	33	81	75	7	112	103.5	105.55	87.28	159.11	170.93	56.49	207.81	75.04	87.61	275.1	131.2	21.69	354.63	18	6	22	24	22	17	39	15	19	32	29	6	46
P02545-2	Isoform C of Prelamin-A/C OS=Homo sapiens OX=9606 GN=LMNA	83	65	1442	2	572	65.1	6.84	186	92	96	65	68	50	146	130	44	132	212	12	83	510.48	327.34	338.69	299.94	286.82	113.59	390.92	372.16	121.94	400.51	512.76	38.12	251.14	32	19	42	24	30	27	42	30	25	35	34	9	34
O60240	Perilipin-1 OS=Homo sapiens OX=9606 GN=PLIN1 PE=1 SV=2	74	41	2954	41	522	56	6.42	230	421	88	68	62	48	322	223	77	276	437	33	222	750.22	1769.91	360.1	306.42	273.13	163.7	1013.19	789.33	250.5	1032.9	1242.41	118.86	771.92	21	26	24	21	23	22	30	21	23	28	25	13	30
P11047	Laminin subunit gamma-1 OS=Homo sapiens OX=9606 GN=LAMC1 PE=1 SV=3	33	55	1228	55	1609	177.5	5.12	89	179	40	61	57	29	118	109	31	130	157	32	46	232.55	572.68	157.34	292.36	250.87	73.85	319.54	336.87	98.23	417.19	376.19	105.58	155.84	19	21	21	27	26	20	29	20	18	30	23	13	20
P02675	Fibrinogen beta chain OS=Homo sapiens OX=9606 GN=FGB PE=1 SV=2	68	35	1724	35	491	55.9	8.27	138	26	58	19	22	18	97	56	9	58	154	994	42	405.41	46.78	211.38	68.96	88.15	35.42	273.07	151.78	21.77	184.74	425.95	3193.17	143.94	14	3	19	10	8	11	16	10	6	15	16	32	13
Q15149	Plectin OS=Homo sapiens OX=9606 GN=PLEC PE=1 SV=3	27	99	374	99	4684	531.5	5.96	44	30	9	38	47	2	76	14	10	21	51		6	87.14	96.01	28.35	164.59	185.94	5.76	207.69	34.6	20.97	70.15	62.28		14.39	20	8	9	24	32	2	48	7	7	14	22		5
P12109	Collagen alpha-1(VI) chain OS=Homo sapiens OX=9606 GN=COL6A1 PE=1 SV=3	41	46	2197	46	1028	108.5	5.43	290	303	93	68	56	51	157	204	69	190	213	51	132	900.26	959.66	361.25	281.65	234.33	138.98	441.3	683.88	252.48	637.44	572.83	177.59	418.36	28	17	30	22	17	24	28	24	27	32	22	17	32
P55268	Laminin subunit beta-2 OS=Homo sapiens OX=9606 GN=LAMB2 PE=1 SV=2	32	60	952	60	1798	195.9	6.52	87	56	33	42	57	30	156	106	25	101	152	9	29	195.89	194.78	115.36	191.11	251.74	57.46	446.65	327.53	82.15	333.4	349.47	31.47	85.03	23	10	23	19	27	18	34	26	18	31	28	7	17
P02452	Collagen alpha-1(I) chain OS=Homo sapiens OX=9606 GN=COL1A1 PE=1 SV=5	40	46	2405	45	1464	138.9	5.8	703	286	89	14	4	65	130	356	19	103	278	35	85	2287.88	914.35	312.62	73.08	11.99	203.03	366.8	1144.18	39.13	313.3	673.74	97.7	246.93	41	19	28	6	3	28	26	27	9	24	23	11	22
P02679	Fibrinogen gamma chain OS=Homo sapiens OX=9606 GN=FGG PE=1 SV=3	65	26	1227	26	453	51.5	5.62	84	9	57	7	21	15	85	21	1	47	111	725	44	278.65	44.12	219.35	35.9	95.5	49.58	226.17	75.13	2.09	172.09	278.88	2540.9	147.97	11	1	19	4	8	9	14	7	1	10	11	23	13
P02671	Fibrinogen alpha chain OS=Homo sapiens OX=9606 GN=FGA PE=1 SV=2	38	38	1479	38	866	94.9	6.01	132	22	76	8	10	9	107	37	4	35	217	752	41	266.58	67.99	207.62	25.85	32.4	16.12	215.46	107.14	10.01	93.97	498.7	2144.51	98.57	19	4	19	3	6	6	17	13	1	12	24	34	17
Q16363	Laminin subunit alpha-4 OS=Homo sapiens OX=9606 GN=LAMA4 PE=1 SV=4	27	51	925	51	1823	202.4	6.28	57	118	30	42	58	26	95	53	27	95	135	15	30	148.68	422.67	105.9	165.99	219.28	60.94	269.1	173.18	75.05	308.59	293.42	33.68	83.72	19	11	19	21	25	14	30	16	16	29	29	11	16
P18206	Vinculin OS=Homo sapiens OX=9606 GN=VCL PE=1 SV=4	56	65	627	65	1134	123.7	5.66	27	28	28	47	37	8	87	21	16	86	146	7	71	53.74	86.31	104.65	199.31	147.13	17.93	223.07	52.46	33.34	278.32	280.88	23.68	237.14	12	9	23	28	19	5	35	14	13	30	35	6	29
Q9NZN4	EH domain-containing protein 2 OS=Homo sapiens OX=9606 GN=EHD2 PE=1 SV=2	64	34	1670	28	543	61.1	6.46	93	211	77	58	40	64	106	154	67	255	136	8	166	191.04	609.13	285.08	222.17	150.3	174.33	258.01	426.43	204.75	840.07	291.36	18.21	527.47	13	18	24	19	20	25	18	17	25	27	14	6	27
P02751	Fibronectin OS=Homo sapiens OX=9606 GN=FN1 PE=1 SV=4	28	51	466	51	2386	262.5	5.71	170		11	12	48	6	25	1		19	105	68		545.15		37.85	60.41	228.92	13.67	73.23	0		68.18	224.48	259.02		25		10	8	22	6	12	1		12	23	23
P60709	Actin, cytoplasmic 1 OS=Homo sapiens OX=9606 GN=ACTB PE=1 SV=1	67	27	2918	11	375	41.7	5.48	296	490	136	96	73	62	228	226	52	283	286	175	223	686.02	1527.38	458.83	374.07	280.38	187.65	574.37	621.25	173.75	898.23	694.94	515.78	661.73	20	19	20	19	20	15	19	18	13	20	16	20	20
P02768	Serum albumin OS=Homo sapiens OX=9606 GN=ALB PE=1 SV=2	65	43	2034	15	599	68.3	6.28	273	212	119	14	86	33	129	142	35	257	290	19	291	672.23	551.91	393.28	49.85	297.92	82	273.15	374.12	96.97	777.12	635.28	39.96	815.95	25	18	31	8	25	17	25	22	19	30	25	9	35
P12110	Collagen alpha-2(VI) chain OS=Homo sapiens OX=9606 GN=COL6A2 PE=1 SV=4	32	35	1292	35	1019	108.5	6.21	193	142	56	38	36	43	80	138	50	115	161	28	68	556.37	454.2	203.52	159.87	151.65	116.95	211.48	377.09	189.89	387.04	364.68	72.15	213.65	21	12	21	12	11	18	17	15	19	21	15	13	21
P16157	Ankyrin-1 OS=Homo sapiens OX=9606 GN=ANK1 PE=1 SV=3	33	51	222	49	1881	206.1	6.01	5		5		12		1			2	10	187		9.9		22.7		48.68		2.31			5.88	8.61	671.36		3		4		9		1			2	6	50
P33121	Long-chain-fatty-acid--CoA ligase 1 OS=Homo sapiens OX=9606 GN=ACSL1 PE=1 SV=1	57	45	1660	45	698	77.9	7.15	74	288	68	58	39	41	161	128	26	150	250	35	74	158.48	775.19	196.15	220.24	160.72	74.75	375.87	333.96	48.31	428.94	509.62	96.95	205.88	19	19	23	24	18	20	29	21	18	28	28	13	23
P08133	Annexin A6 OS=Homo sapiens OX=9606 GN=ANXA6 PE=1 SV=3	68	50	689	50	673	75.8	5.6	86	31	48	45	26	11	81	12	23	45	90	8	118	148.59	67.32	146.85	159.47	99.78	27.81	163.75	23.7	49.31	141.87	150.05	32.3	344.04	23	8	27	23	15	5	25	5	15	18	20	5	33
O43707	Alpha-actinin-4 OS=Homo sapiens OX=9606 GN=ACTN4 PE=1 SV=2	66	50	417	34	911	104.8	5.44	45	27	19	32	38	8	56	22	22	34	61	2	48	104.95	90.28	66.36	134.6	133.17	22.35	159.1	66.41	69.42	109.87	121.91	7.33	137.83	16	5	15	17	19	5	23	7	14	21	23	2	26
P02768-3	Isoform 3 of Serum albumin OS=Homo sapiens OX=9606 GN=ALB	71	32	1727	4	396	45.1	6.1	228	204	95	19	79	20	120	110	23	205	238	21	244	618.67	600.64	312	71.49	291.65	40.57	281.92	322.28	56.79	606.02	574.71	55.34	686.05	20	14	24	9	19	12	20	16	12	23	19	7	25
Q9HBL0	Tensin-1 OS=Homo sapiens OX=9606 GN=TNS1 PE=1 SV=2	46	56	424	42	1735	185.6	7.75	24	9	8	11	18	8	79	28	23	37	118		47	44.43	21.62	23.13	42.13	71.87	10.26	232.07	78.13	45.99	124.17	215.67		137.26	11	4	6	6	8	6	34	8	15	18	26		22
P07355	Annexin A2 OS=Homo sapiens OX=9606 GN=ANXA2 PE=1 SV=2	69	33	1585	33	339	38.6	7.75	215	196	62	52	58	32	128	88	43	134	223	11	87	629.07	578.73	225.35	197.87	188.94	80.33	318.98	259.24	119	429.46	583.12	28.51	276.32	22	15	21	18	21	14	22	16	19	24	18	5	17
P07437	Tubulin beta chain OS=Homo sapiens OX=9606 GN=TUBB PE=1 SV=2	58	28	1035	4	444	49.6	4.89	79	114	50	43	58	34	89	56	49	126	86	19	96	210.52	353.55	185.98	164.14	203.08	93.52	226.95	182.71	167.95	453.74	210.29	54.03	316.2	11	9	15	12	17	15	15	9	17	17	11	8	16
P68371	Tubulin beta-4B chain OS=Homo sapiens OX=9606 GN=TUBB4B PE=1 SV=1	59	28	974	2	445	49.8	4.89	76	85	48	44	62	36	86	48	51	128	78	15	97	201.85	273.53	173.77	169.36	227.36	103.7	212.23	157.81	163.3	453.73	185.56	40.8	315.42	10	8	15	13	19	15	15	8	18	16	11	6	17
P35580	Myosin-10 OS=Homo sapiens OX=9606 GN=MYH10 PE=1 SV=3	38	60	387	36	1976	228.9	5.54	37	16	17	22	23	6	84	20	12	30	67	17	27	86.57	46.47	60.38	105.62	104.97	9.14	209.86	52.77	32.18	89.67	130.48	52.86	76.52	10	5	9	15	17	5	35	7	7	15	19	6	15
P62736	Actin, aortic smooth muscle OS=Homo sapiens OX=9606 GN=ACTA2 PE=1 SV=1	76	27	2075	15	377	42	5.39	258	326	83	47	47	60	184	191	47	180	238	96	141	578.23	900.07	242.43	167.32	176.96	159.2	420.38	499.54	125.93	480.43	531.22	213.07	360.64	17	16	15	16	18	16	18	14	15	18	14	12	18
P69905	Hemoglobin subunit alpha OS=Homo sapiens OX=9606 GN=HBA1 PE=1 SV=2	90	12	4588	12	142	15.2	8.68	959	406	334	153	146	45	217	110	44	426	756	229	460	2708.26	1389.24	1370.3	588.68	562.4	195.94	533.42	336.85	185.65	1521.96	1784.04	772.11	1503.34	9	7	10	9	9	8	7	6	9	9	8	8	9
Q16853	Membrane primary amine oxidase OS=Homo sapiens OX=9606 GN=AOC3 PE=1 SV=3	35	26	1929	21	763	84.6	6.52	207	264	91	62	53	42	151	156	41	198	198	40	152	623.42	1031.19	365.77	289.92	224.25	117.28	500.52	575.42	146.13	744	537.38	157.64	558.46	17	11	15	13	11	14	15	12	13	16	12	11	17
P21397	Amine oxidase [flavin-containing] A OS=Homo sapiens OX=9606 GN=MAOA PE=1 SV=1	62	35	1129	31	527	59.6	7.85	68	171	71	46	45	15	100	56	25	123	163	12	77	144.88	534.81	241.26	189.02	162.09	25.8	256.02	144.34	60.33	401.92	354.53	40.56	232.36	11	13	20	16	18	10	19	11	11	19	18	7	19
Q9Y4G6	Talin-2 OS=Homo sapiens OX=9606 GN=TLN2 PE=1 SV=4	35	65	352	54	2542	271.4	5.57	23	16	7	19	43	7	56	16	15	41	31	2	49	45.66	45.24	20.9	64.07	156.87	14.71	152.39	38.46	33.68	120.07	52.14	3.95	120.42	8	8	5	12	23	4	30	10	10	23	17	2	25
P14543	Nidogen-1 OS=Homo sapiens OX=9606 GN=NID1 PE=1 SV=3	30	35	911	34	1247	136.3	5.29	76	134	37	34	33	25	103	57	32	108	138	11	40	214.82	430.65	126.44	134.24	128.9	65.12	286.84	185.29	83.45	365.86	359.4	36.58	130.33	18	14	20	15	15	14	23	13	15	21	18	7	17
P25705	ATP synthase subunit alpha, mitochondrial OS=Homo sapiens OX=9606 GN=ATP5F1A PE=1 SV=1	52	30	901	30	553	59.7	9.13	103	86	65	42	26	31	82	72	32	72	150	24	63	292.54	272.28	243.77	177.2	107.69	72.85	212.7	210.67	73.67	228.01	342.88	88.58	205.77	17	10	22	17	10	18	19	12	17	18	15	10	22
P06576	ATP synthase subunit beta, mitochondrial OS=Homo sapiens OX=9606 GN=ATP5F1B PE=1 SV=3	61	26	911	26	529	56.5	5.4	77	110	58	41	50	36	78	57	30	79	119	23	67	209.16	391.81	224.27	156.83	210.93	113.18	234.41	172.25	104.71	269.98	311.69	75.36	212.31	12	11	18	15	18	15	14	11	12	18	11	9	16
Q00610	Clathrin heavy chain 1 OS=Homo sapiens OX=9606 GN=CLTC PE=1 SV=5	35	48	339	48	1675	191.5	5.69	22	38	17	23	24	3	46	16	20	37	38	3	35	71.23	145.3	63.84	83.4	94.94	6.65	122.35	55.45	45.57	118.87	88.88	10.77	115.78	10	3	12	13	16	3	19	8	15	18	16	3	18
P40939	Trifunctional enzyme subunit alpha, mitochondrial OS=Homo sapiens OX=9606 GN=HADHA PE=1 SV=2	52	36	744	36	763	82.9	9.04	42	64	41	45	37	29	80	33	31	80	131	24	49	86.71	212.41	146.3	205.5	168.26	91.63	184.19	96.35	99.63	255.49	276.84	78.66	151.45	12	11	18	18	16	15	21	10	16	23	21	9	19
O75369	Filamin-B OS=Homo sapiens OX=9606 GN=FLNB PE=1 SV=2	34	67	221	61	2602	278	5.73	3	6	15	34	30		31	2	3	39	48		9	3.83	12.25	54.4	131.74	114.77		60.15	3.98	3.17	106.82	52.75		16.74	3	2	12	23	19		20	1	3	23	21		6
Q14204	Cytoplasmic dynein 1 heavy chain 1 OS=Homo sapiens OX=9606 GN=DYNC1H1 PE=1 SV=5	18	71	205	71	4646	532.1	6.4	2	17	5	23	43		39	4	2	19	7		7	0	17.41	13.37	75.29	149.28		90.44	6.54	2.4	47.77	1.88		16.08	2	4	5	16	30		25	3	2	15	4		7
Q99715	Collagen alpha-1(XII) chain OS=Homo sapiens OX=9606 GN=COL12A1 PE=1 SV=2	24	60	240	60	3063	332.9	5.53			56	28		2		134		17	3					188.63	94.48		8.62		376.89		53.24	1.83					39	18		1		32		9	1
P01023	Alpha-2-macroglobulin OS=Homo sapiens OX=9606 GN=A2M PE=1 SV=3	37	47	303	47	1474	163.2	6.46	81		36	21	40	2	2			27	34	4	56	213.06		132.63	81.26	156.38	2.89	4.26			90.85	47.75	13.81	154.24	22		19	11	22	2	2			15	12	4	26
P01024	Complement C3 OS=Homo sapiens OX=9606 GN=C3 PE=1 SV=2	35	49	311	49	1663	187	6.4	47		11	10	23	1		16	1	88	32	11	70	102.56		29.86	35.4	88.93	0		29.39	2.42	266.9	45.01	32.29	201.03	20		8	7	13	1		8	1	31	14	7	33
P05091	Aldehyde dehydrogenase, mitochondrial OS=Homo sapiens OX=9606 GN=ALDH2 PE=1 SV=2	59	32	1044	29	517	56.3	7.05	44	201	57	55	53	42	92	58	35	55	148	12	90	110.26	622.09	212.17	243.23	238.98	118.98	225.72	171.24	113.57	174.95	320.29	31.41	293.66	13	18	22	19	18	23	21	14	19	17	18	8	22
P04114	Apolipoprotein B-100 OS=Homo sapiens OX=9606 GN=APOB PE=1 SV=2	17	61	183	61	4563	515.3	7.05	13		1	47	42	7	2	1		47	23			17.61		2.51	160.9	144.31	15.13	3.96	2.28		127.89	13.57			8		1	31	25	5	1	1		23	9
Q14112	Nidogen-2 OS=Homo sapiens OX=9606 GN=NID2 PE=1 SV=3	22	31	550	30	1375	151.2	5.29	29	66	19	10	20	21	59	40	21	71	91	18	18	66.61	203.49	73.36	32.09	69.19	57.64	169.4	118.68	63.48	223.92	196.89	48.27	56.81	11	7	14	6	10	10	17	10	12	17	16	9	8
Q13885	Tubulin beta-2A chain OS=Homo sapiens OX=9606 GN=TUBB2A PE=1 SV=1	51	23	827	4	445	49.9	4.89	48	96	34	32	46	27	78	41	42	105	67	16	78	138.26	293.88	132.45	122.15	159.32	81.9	197.99	141.45	133.35	380.26	171.1	44.46	255.29	6	7	9	9	14	10	13	6	13	13	9	7	16
Q99798	Aconitate hydratase, mitochondrial OS=Homo sapiens OX=9606 GN=ACO2 PE=1 SV=2	50	37	347	37	780	85.4	7.61	8	40	41	31	17	9	41	11	6	34	78	3	20	12.91	118.46	163.85	134.97	76.53	18.16	105.55	30.67	4.01	98.16	174.53	7.76	55.46	3	6	24	18	11	7	16	5	5	13	22	3	12
P11498	Pyruvate carboxylase, mitochondrial OS=Homo sapiens OX=9606 GN=PC PE=1 SV=2	48	44	237	44	1178	129.6	6.84	2	13	22	24	24	8	36	7	2	33	44		17	3.27	38.1	77.47	93.18	99.58	20.6	102.99	20.97	0	108.87	74.48		44.95	2	3	15	11	14	5	18	4	2	19	17		12
P04350	Tubulin beta-4A chain OS=Homo sapiens OX=9606 GN=TUBB4A PE=1 SV=2	57	25	773	2	444	49.6	4.88	67	69	38	36	52	26	72	39	43	98	60	11	70	179.55	212.61	130.33	131.71	180.59	71.02	174.09	133.48	123.15	338.69	146.57	30.26	218.04	8	5	10	10	15	11	12	5	15	11	8	4	12
P08123	Collagen alpha-2(I) chain OS=Homo sapiens OX=9606 GN=COL1A2 PE=1 SV=7	33	31	1492	31	1366	129.2	8.95	285	226	57	4	6	36	108	171	10	71	201	49	72	1016.95	1001.52	261.22	21.34	18.92	135.1	429.78	689.82	41.09	323.53	775.2	220.5	296.33	30	9	14	3	2	14	14	15	5	12	14	11	12
Q05469	Hormone-sensitive lipase OS=Homo sapiens OX=9606 GN=LIPE PE=1 SV=4	36	34	561	34	1076	116.5	6.7	15	19	14	32	22	17	90	37	26	71	60	1	42	31.5	52.24	45	136.4	95.82	26.92	258.34	104.35	62.67	226.99	119.67	3.17	116.94	8	11	12	15	8	10	27	11	14	21	13	1	18
Q71U36	Tubulin alpha-1A chain OS=Homo sapiens OX=9606 GN=TUBA1A PE=1 SV=1	58	26	938	12	451	50.1	5.06	84	148	32	33	45	15	87	51	35	100	51	25	81	224.23	500.28	125.04	122.17	173.78	45.73	221.45	161.91	112.83	317.65	114.95	67.5	263.65	8	12	11	15	17	9	12	7	13	14	7	8	16
Q15063-3	Isoform 3 of Periostin OS=Homo sapiens OX=9606 GN=POSTN	46	34	627	4	781	87.2	7.81	73	39	43	35	8	24	66	41	33	97	85	7	11	170.81	120.49	147.51	133.57	33.47	59.87	164.83	116.38	88.77	322.81	160.47	26.13	25.88	17	6	19	14	4	12	16	13	17	22	19	4	6
P07099	Epoxide hydrolase 1 OS=Homo sapiens OX=9606 GN=EPHX1 PE=1 SV=1	47	31	637	31	455	52.9	7.25	52	77	14	17	23	10	68	45	27	62	81	32	56	120.58	216.4	45.34	67.25	90.72	25.4	174.76	111.4	78.52	202.08	170.61	104.68	208.08	8	8	9	11	11	7	22	10	14	17	16	12	15
O00763	Acetyl-CoA carboxylase 2 OS=Homo sapiens OX=9606 GN=ACACB PE=1 SV=3	24	48	199	39	2458	276.4	6.49	1	21	36	36	15	5	3		1	40	7		12	0	70.43	133.58	146.54	53.73	19.8	7.67		3.08	137.86	11.18		33.24	1	5	26	21	10	4	3		1	20	4		9
P38646	Stress-70 protein, mitochondrial OS=Homo sapiens OX=9606 GN=HSPA9 PE=1 SV=2	46	30	195	30	679	73.6	6.16	8	2	13	38	32	7	27	2	8	6	43		9	19.43	6.55	55.41	174.51	141.35	16	83.1	0	18.99	26.24	87.88		29.43	5	1	11	15	15	5	12	1	5	5	11		6
P01009	Alpha-1-antitrypsin OS=Homo sapiens OX=9606 GN=SERPINA1 PE=1 SV=3	51	23	452	23	418	46.7	5.59	22	7	33	3	16	12	10	61	8	100	43	5	132	63.26	20.08	110.03	9.6	70.48	17.84	28.46	209.96	16.63	322.47	102.48	14.31	439.75	5	2	17	2	9	7	6	11	4	17	10	3	22
P11142	Heat shock cognate 71 kDa protein OS=Homo sapiens OX=9606 GN=HSPA8 PE=1 SV=1	52	33	433	20	646	70.9	5.52	38	51	15	25	20	3	45	9	11	22	84	1	57	89.31	126.59	50.13	114.07	84.26	7.92	123.66	21.89	26.35	63.39	179.2	3.42	181.61	11	5	10	12	11	2	15	6	8	12	18	1	17
P68871	Hemoglobin subunit beta OS=Homo sapiens OX=9606 GN=HBB PE=1 SV=2	96	15	4790	8	147	16	7.28	915	446	200	82	94	42	216	140	40	407	1005	176	693	2396.16	1432.8	628.66	287.59	314.17	106.87	494.78	458.76	98.29	1150.16	2088.34	526.92	1502.9	12	10	11	12	13	10	9	9	10	9	10	9	12
P02647	Apolipoprotein A-I OS=Homo sapiens OX=9606 GN=APOA1 PE=1 SV=1	77	26	1170	26	267	30.8	5.76	70	222	64	30	36	34	61	95	30	105	112	17	118	181.12	723.94	220.51	120.04	144.92	82.11	163.32	265.5	88.77	350.51	274.36	57.53	383.04	13	12	19	12	13	14	14	13	13	16	12	7	20
P00915	Carbonic anhydrase 1 OS=Homo sapiens OX=9606 GN=CA1 PE=1 SV=2	70	13	618	13	261	28.9	7.12	116	49	51	19	15	10	38	8	5	16	157	13	78	362.66	170.02	202.3	74.85	57.52	18.15	96.35	16.1	11.65	49.52	412.74	38.75	297.51	11	5	13	7	5	7	8	3	3	8	10	8	12
Q15063-4	Isoform 4 of Periostin OS=Homo sapiens OX=9606 GN=POSTN	44	31	586	1	751	83.8	8.18	69	39	37	28	8	22	55	38	31	96	80	7	11	161.1	120.49	126.49	110.31	33.47	59.87	132.32	107.91	85.37	311.94	159.82	26.13	25.88	15	6	16	12	4	10	14	12	15	21	17	4	6
P11021	Endoplasmic reticulum chaperone BiP OS=Homo sapiens OX=9606 GN=HSPA5 PE=1 SV=2	53	31	309	29	654	72.3	5.16	25	9	21	39	28	11	57	3	17	8	53	10	18	62.22	31.51	65.09	166.09	114.69	25.48	160.97	9.41	39.17	26.33	116.73	33.6	55.63	10	4	15	16	12	7	18	2	12	6	15	7	9
Q9BSJ8	Extended synaptotagmin-1 OS=Homo sapiens OX=9606 GN=ESYT1 PE=1 SV=1	37	31	286	31	1104	122.8	5.83	12	9	12	33	16	17	44	5	15	31	50	1	25	22.47	30.22	38.86	144.69	76.27	53.07	118.02	14.42	47.78	115.65	104.57	2.77	79.94	7	4	9	15	9	9	15	3	9	12	17	1	13
P07942	Laminin subunit beta-1 OS=Homo sapiens OX=9606 GN=LAMB1 PE=1 SV=2	19	34	466	34	1786	197.9	4.94	26	70	16	26	20	8	42	21	12	56	85	15	6	47.95	250.93	47.21	92.76	60.17	13.43	106.34	62.31	19.48	177.5	165.33	47.47	18.22	9	8	11	11	8	6	16	8	9	21	19	8	4
P0DMV9	Heat shock 70 kDa protein 1B OS=Homo sapiens OX=9606 GN=HSPA1B PE=1 SV=1	44	27	282	21	641	70	5.66	58	6	25	17	16		22	3	7	27	46		48	134.9	17.12	91.81	74.83	66.77		64.65	9.13	21.13	88.84	94.37		154.8	12	1	10	11	10		9	2	5	10	12		14
P14625	Endoplasmin OS=Homo sapiens OX=9606 GN=HSP90B1 PE=1 SV=1	48	36	503	34	803	92.4	4.84	37	34	25	38	24	13	54	40	27	52	88	6	47	95.6	100.25	80.91	144.18	94.55	27.55	138.37	112.15	64.77	155.02	175.12	16.55	144.72	11	8	15	18	16	9	18	11	16	18	15	5	16
P49748	Very long-chain specific acyl-CoA dehydrogenase, mitochondrial OS=Homo sapiens OX=9606 GN=ACADVL PE=1 SV=1	56	33	348	33	655	70.3	8.75	20	33	24	33	27	11	48	4	17	24	65	1	15	23.18	88.2	68.39	130.25	119.28	32.08	123.08	7.42	46.05	78.8	93.66	2.53	38.39	9	5	15	12	11	7	19	2	10	14	17	1	8
P02461	Collagen alpha-1(III) chain OS=Homo sapiens OX=9606 GN=COL3A1 PE=1 SV=4	21	20	1353	19	1466	138.5	6.61	309	229	37	3	9	34	88	134	11	46	129	27	69	956.99	824.57	122.46	14.02	12.01	96.8	250.31	489.79	34.48	154.01	437.79	104.89	216.09	17	7	11	2	3	12	11	7	6	6	8	3	11
P12814	Alpha-actinin-1 OS=Homo sapiens OX=9606 GN=ACTN1 PE=1 SV=2	51	36	221	20	892	103	5.41	27	16	5	15	21	6	16	9	14	22	22	4	41	53.35	49.99	16.42	62.13	72.47	15.72	38.73	25.64	38.03	71.02	40.16	14.04	115.35	9	3	4	9	11	4	8	3	8	12	8	4	19
P43121	Cell surface glycoprotein MUC18 OS=Homo sapiens OX=9606 GN=MCAM PE=1 SV=2	42	31	403	31	646	71.6	5.76	27	45	10	13	22	12	63	30	19	41	58		33	60.33	107.79	32.51	51.52	88.51	23.54	178.24	69.42	50.89	126.91	107.75		103.38	6	6	7	7	10	9	20	9	10	14	12		11
Q6NZI2	Caveolae-associated protein 1 OS=Homo sapiens OX=9606 GN=CAVIN1 PE=1 SV=1	69	25	1292	25	390	43.5	5.6	96	228	38	42	20	33	110	111	31	110	156	5	96	245.21	749.75	116.25	142.37	71.81	103.34	294.99	345.16	104.61	338.53	333.56	20.42	265.26	11	12	14	10	7	13	18	15	13	14	15	2	17
P10809	60 kDa heat shock protein, mitochondrial OS=Homo sapiens OX=9606 GN=HSPD1 PE=1 SV=2	63	30	305	30	573	61	5.87	10	24	32	37	27	10	35	18	7	33	49	2	19	27.02	92.71	119.93	145.56	109.28	21.48	102.84	52.99	15.28	114.02	114.51	6.97	61.84	5	3	19	17	12	5	14	7	5	16	13	2	11
P04406	Glyceraldehyde-3-phosphate dehydrogenase OS=Homo sapiens OX=9606 GN=GAPDH PE=1 SV=3	70	18	297	18	335	36	8.46	61	11	26	15	13	3	30	4	8	51	42	1	23	178.79	40.36	107.7	76.23	66.47	4.81	80.73	13.07	19.82	180.27	76.97	3.86	84.03	11	2	10	5	4	2	10	1	5	10	6	1	8
P51888	Prolargin OS=Homo sapiens OX=9606 GN=PRELP PE=1 SV=1	44	19	838	19	382	43.8	9.38	236	115	64	20	18	21	69	41	19	75	68	4	26	602.07	324.25	215.14	68.74	71.87	35.55	163.52	108.5	28.21	213.37	124.1	13.51	72.05	15	11	13	8	8	10	13	6	8	12	6	3	8
P04083	Annexin A1 OS=Homo sapiens OX=9606 GN=ANXA1 PE=1 SV=2	63	21	406	21	346	38.7	7.02	30	32	20	28	25	4	36	6	9	22	50	1	81	83.95	123.48	74.71	131.05	107.11	16.51	90.37	33.74	25.29	82.59	120.71	3.47	275.11	5	4	13	10	8	2	12	3	6	9	9	1	19
P04264	Keratin, type II cytoskeletal 1 OS=Homo sapiens OX=9606 GN=KRT1 PE=1 SV=6	40	34	382	29	644	66	8.12	9	139		1	1	33	82		21	16	23	1	18	24.75	481.03		2.89	0	72.9	205.75		45	44.88	50.93	2.89	47.35	3	14		1	1	17	25		14	7	7	1	9
P27338	Amine oxidase [flavin-containing] B OS=Homo sapiens OX=9606 GN=MAOB PE=1 SV=3	58	31	347	27	520	58.7	7.5	28	6	30	23	21	18	48	9	19	66	39	3	22	62.85	16.12	99.12	85.15	70.62	25.83	108.3	23.64	33.16	199.45	77.21	6.23	60.12	8	2	18	11	11	10	18	3	12	19	9	3	10
P00387	NADH-cytochrome b5 reductase 3 OS=Homo sapiens OX=9606 GN=CYB5R3 PE=1 SV=3	58	18	759	18	301	34.2	7.59	95	91	23	22	19	20	60	67	26	54	101	20	72	266.68	344.24	87.59	94.78	86.74	44.67	173.39	233.28	103.42	196.09	271.89	56.72	257.07	10	7	11	7	9	7	11	9	11	13	12	5	13
P30101	Protein disulfide-isomerase A3 OS=Homo sapiens OX=9606 GN=PDIA3 PE=1 SV=4	61	30	299	30	505	56.7	6.35	27	11	21	24	21	11	39	21	19	8	44	7	35	48.51	32.14	74.66	98.2	90.37	28.86	100.71	42.94	58.33	20.92	80.35	19.07	108.43	9	2	13	14	11	7	17	7	11	4	11	5	17
P55084	Trifunctional enzyme subunit beta, mitochondrial OS=Homo sapiens OX=9606 GN=HADHB PE=1 SV=3	57	26	476	26	474	51.3	9.41	39	61	32	34	21	10	50	20	15	49	69	5	29	98.48	228.5	94.7	115.95	72.76	16	112.96	60.26	22.27	141.35	136.69	15.69	82.46	10	6	17	15	8	6	17	6	11	16	14	3	13
P06733	Alpha-enolase OS=Homo sapiens OX=9606 GN=ENO1 PE=1 SV=2	57	22	239	22	434	47.1	7.39	49		21	16	7	1	20	6	7	15	38		59	138.33		85.14	81.06	32.82	6.21	56.57	19.92	19.29	49.76	76.62		225.77	12		13	8	5	1	9	2	5	5	8		17
Q9BX66-5	Isoform 5 of Sorbin and SH3 domain-containing protein 1 OS=Homo sapiens OX=9606 GN=SORBS1	25	21	251	21	1004	111.7	6.29	1	16	8	16	21	12	37	8	8	39	33		24	0	66.5	34.87	71.08	101.63	34.46	106.86	26.45	32.71	142.06	77.93		75.99	1	3	5	8	10	6	14	4	4	10	9		10
P02511	Alpha-crystallin B chain OS=Homo sapiens OX=9606 GN=CRYAB PE=1 SV=2	74	15	593	15	175	20.1	7.33	34	50	3	12	17	6	62	52	22	76	65	8	93	93.06	163.53	10.93	51.13	65.82	10.77	183.43	178.48	72.68	282	188.33	25.98	347.86	5	6	3	7	6	3	10	5	10	12	6	4	11
P04275	von Willebrand factor OS=Homo sapiens OX=9606 GN=VWF PE=1 SV=4	12	26	199	26	2813	309.1	5.48	64	5	3	9	14	11	22	7	5	26	16	5	9	197.16	17.19	10.59	31.32	53.72	28.77	62.82	21.53	6.32	104.51	39.46	12.78	27.72	15	2	3	7	10	7	11	3	5	13	4	4	5
P00325	All-trans-retinol dehydrogenase [NAD(+)] ADH1B OS=Homo sapiens OX=9606 GN=ADH1B PE=1 SV=2	56	19	1810	19	375	39.8	8.29	145	348	57	42	17	24	115	176	28	157	195	8	116	346.45	1047.76	179.14	125.02	46.97	53.46	248.07	465.51	92.98	449.86	393.02	18.28	321.07	14	13	13	12	7	11	14	14	12	12	13	3	15
P04040	Catalase OS=Homo sapiens OX=9606 GN=CAT PE=1 SV=3	49	25	285	25	527	59.7	7.39	23	16	23	20	16		41		8	23	90	5		73.26	51.6	83.47	81.99	63.95		97.1		10.96	84.65	181.96	14.49		7	2	12	7	8		15		5	10	18	4
P35908	Keratin, type II cytoskeletal 2 epidermal OS=Homo sapiens OX=9606 GN=KRT2 PE=1 SV=2	50	28	228	21	639	65.4	8	14	46				48	52		9	11	10	1	9	39.94	149.87				138.5	136.29		20.08	30.2	20.43	2.29	21.95	6	4				22	17		6	5	5	1	5
Q12797	Aspartyl/asparaginyl beta-hydroxylase OS=Homo sapiens OX=9606 GN=ASPH PE=1 SV=3	45	26	307	26	758	85.8	5.01	11	9	5	17	14	7	65	11	17	22	55	2	39	34	32.7	15.12	55.73	57.6	19.01	160.03	49.25	41.17	68.39	100.58	8.04	106.09	4	3	5	8	7	5	21	4	11	13	19	1	17
P22695	Cytochrome b-c1 complex subunit 2, mitochondrial OS=Homo sapiens OX=9606 GN=UQCRC2 PE=1 SV=3	44	15	190	15	453	48.4	8.63	13	1	21	15	14	4	30	1	4	36	32	10	9	38.49	3.76	92.07	64.14	63.92	12	92.19	2.94	8.66	138.11	76.06	46.94	31.92	7	1	10	9	6	3	13	1	3	12	9	4	6
P01857	Immunoglobulin heavy constant gamma 1 OS=Homo sapiens OX=9606 GN=IGHG1 PE=1 SV=1	56	15	521	7	330	36.1	8.19	57	23	107	5	25	5	31	79	14	32	42	32	53	158.2	66.38	433.73	16.2	95.04	10.88	73.22	220.09	22.83	94.11	82.68	95.27	155.05	8	4	14	3	7	3	6	7	7	8	5	8	11
P68366	Tubulin alpha-4A chain OS=Homo sapiens OX=9606 GN=TUBA4A PE=1 SV=1	41	17	752	3	448	49.9	5.06	75	132	18	15	24	9	68	48	26	84	40	21	59	202.67	467.48	76.85	57.4	100.55	24.75	179.44	157.27	91.71	285.89	86.33	58.96	198.79	8	9	6	8	9	7	8	6	9	10	7	7	12
P21695	Glycerol-3-phosphate dehydrogenase [NAD(+)], cytoplasmic OS=Homo sapiens OX=9606 GN=GPD1 PE=1 SV=4	68	24	668	24	349	37.5	6.18	49	46	17	20	14	8	42	84	10	76	132		117	101.51	145.49	50.42	76.01	47.59	15.65	106.89	228.41	18.51	201.09	286.48		320.08	11	5	10	10	8	5	12	15	6	14	15		19
P07900	Heat shock protein HSP 90-alpha OS=Homo sapiens OX=9606 GN=HSP90AA1 PE=1 SV=5	39	26	223	16	732	84.6	5.02	8	4	12	19	24	6	27	12	13	27	23		46	16.9	15.12	37.74	75.42	100.19	7.8	63.63	36.21	28.19	74.27	37.14		136.26	3	2	9	9	12	4	12	5	10	10	8		16
P02042	Hemoglobin subunit delta OS=Homo sapiens OX=9606 GN=HBD PE=1 SV=2	93	13	2528	6	147	16	8.05	510	233	109	55	46	21	121	58	17	194	481	93	425	1344.65	770.25	351.43	202.91	160.79	54.89	296.21	188.77	41.72	571.16	889.56	293.05	991.94	12	10	10	10	10	7	9	4	7	8	10	9	11
P07237	Protein disulfide-isomerase OS=Homo sapiens OX=9606 GN=P4HB PE=1 SV=3	52	27	375	27	508	57.1	4.87	14	19	29	21	19	11	59	9	20	36	67	9	51	37.59	48.71	88.64	67.72	62.79	1.94	143.3	26.63	33.17	83.87	127.3	22.31	150.64	5	5	15	11	9	9	19	4	15	14	17	6	19
Q03135	Caveolin-1 OS=Homo sapiens OX=9606 GN=CAV1 PE=1 SV=4	52	10	552	10	178	20.5	6.02	61	76	21	8	14	15	50	41	14	51	64	6	43	153.11	202.4	73.06	40.95	50.83	49.6	112.7	104.78	61.56	167.55	143.01	17.22	128.54	6	6	8	3	6	6	7	6	5	8	7	3	7
P08238	Heat shock protein HSP 90-beta OS=Homo sapiens OX=9606 GN=HSP90AB1 PE=1 SV=4	39	25	279	12	724	83.2	5.03	10	9	15	13	18	7	41	17	15	35	37		40	22.29	28.26	48.4	41.75	75.18	9.42	96.96	43.85	32.4	96.14	65.78		122.74	3	3	10	9	13	4	14	5	12	13	14		13
Q969G5	Caveolae-associated protein 3 OS=Homo sapiens OX=9606 GN=CAVIN3 PE=1 SV=3	46	18	512	18	261	27.7	6.43	61	44	25	23	7	14	64	23	14	34	80		53	180	131.69	80.24	98.47	29.84	24.06	194.68	68.21	36.6	120.52	216.45		164.21	10	8	11	8	3	8	12	8	8	10	11		12
P08572	Collagen alpha-2(IV) chain OS=Homo sapiens OX=9606 GN=COL4A2 PE=1 SV=4	12	14	559	14	1712	167.4	8.66	53	47	29	20	20	15	44	46	13	71	107	15	35	146.89	141.58	117.59	71.41	69.34	51.27	129.89	147.93	44.94	257.76	316.43	49.27	127.66	7	4	9	5	6	8	8	7	8	10	10	6	9
Q9BUF5	Tubulin beta-6 chain OS=Homo sapiens OX=9606 GN=TUBB6 PE=1 SV=1	52	19	542	10	446	49.8	4.88	27	74	19	24	28	15	57	29	29	54	44	9	40	73.5	219.29	60.21	87.35	87.91	41.87	128.43	105.83	75.24	159.48	119.56	21.35	105.91	4	4	5	9	8	5	10	2	10	8	4	3	9
Q02218	2-oxoglutarate dehydrogenase, mitochondrial OS=Homo sapiens OX=9606 GN=OGDH PE=1 SV=3	35	31	148	31	1023	115.9	6.86	5	5	12	24	17	2	23	5	6	12	29		5	10.39	16.65	38.09	89.68	53.72	5.81	59.35	3.42	4.46	33.45	35.59		15.43	3	1	9	14	9	2	16	4	5	7	14		3
P11586	C-1-tetrahydrofolate synthase, cytoplasmic OS=Homo sapiens OX=9606 GN=MTHFD1 PE=1 SV=3	38	30	206	30	935	101.5	7.3		23	4	18	16	1	36	10	9	27	18		14		63.97	14.02	67.36	65.27	0	90.9	29.44	20.4	74.48	30.84		36.11		4	4	10	9	1	16	2	7	13	9		10
P00738	Haptoglobin OS=Homo sapiens OX=9606 GN=HP PE=1 SV=1	45	20	158	20	406	45.2	6.58	34		50	17	9		6	1	1	24	11	4	1	50		165.89	62.25	28.94		12.94	0	0	56	14.41	8.05	2.61	9		17	9	5		3	1	1	10	5	3	1
P35749	Myosin-11 OS=Homo sapiens OX=9606 GN=MYH11 PE=1 SV=3	15	27	222	6	1972	227.2	5.5	18	11	15	14	14	5	41	10	9	21	38	10	11	46.11	29.31	53.54	55.07	47.48	19.19	93.25	27.45	31.27	63.11	79.96	35.87	32.92	8	4	9	5	8	3	15	6	5	7	11	3	5
P23141	Liver carboxylesterase 1 OS=Homo sapiens OX=9606 GN=CES1 PE=1 SV=2	45	24	327	24	567	62.5	6.6	13	61		7	13	5	91		14	5	66	6	19	32.3	158.81		25.79	48.8	13.14	209.97		26.38	13.04	84.3	14.69	56.39	5	10		5	8	3	18		8	3	13	5	8
P30084	Enoyl-CoA hydratase, mitochondrial OS=Homo sapiens OX=9606 GN=ECHS1 PE=1 SV=4	51	13	286	13	290	31.4	8.07	4	46	23	27	11	13	31	9	9	25	47	6	27	11.19	193.38	94.16	112.83	46.07	36.36	88.09	29.19	15.69	90.05	108.13	20.95	89.43	2	5	7	11	5	5	7	3	4	8	6	4	8
Q9UHG3	Prenylcysteine oxidase 1 OS=Homo sapiens OX=9606 GN=PCYOX1 PE=1 SV=3	46	20	332	20	505	56.6	6.18	33	25	12	6	15	3	58	14	25	33	38	9	36	63.79	67.32	39.58	21.46	54.23	1.87	139.52	27.6	51.17	87.46	73.88	23.98	99.71	8	4	8	4	8	2	14	4	13	12	6	6	14
P00352	Retinal dehydrogenase 1 OS=Homo sapiens OX=9606 GN=ALDH1A1 PE=1 SV=2	53	23	172	20	501	54.8	6.73	8	19	3	4	14	4	21	5	1	2	19		65	20.76	58.17	8.93	14.18	57.87	4.57	55.46	14.87	2.37	7.25	45.28		214.44	4	2	2	3	9	2	9	2	1	2	4		21
P68104	Elongation factor 1-alpha 1 OS=Homo sapiens OX=9606 GN=EEF1A1 PE=1 SV=1	35	16	453	16	462	50.1	9.01	32	36	26	14	33	14	48	30	26	46	46		49	91.15	113.19	96.37	65.94	145.82	38.69	128.85	86.86	92.81	148.69	109.17		187.1	7	7	11	5	10	7	11	6	11	11	8		10
P24752	Acetyl-CoA acetyltransferase, mitochondrial OS=Homo sapiens OX=9606 GN=ACAT1 PE=1 SV=1	44	17	237	17	427	45.2	8.85	9	17	24	28	13	10	47	6	10	13	33		16	7.75	41.63	82.32	128.46	57.94	23.67	136.07	17.56	22.64	43.05	63.18		51.24	4	3	9	10	8	5	13	4	7	7	11		8
P40926	Malate dehydrogenase, mitochondrial OS=Homo sapiens OX=9606 GN=MDH2 PE=1 SV=3	64	20	262	20	338	35.5	8.68	21	20	20	25	20	10	41	1	8	5	78	8		46.63	61.52	76.32	98.61	78.96	18.08	93.08	0	15.76	12.37	172.96	28.29		6	5	9	12	7	6	13	1	5	3	9	3
P42765	3-ketoacyl-CoA thiolase, mitochondrial OS=Homo sapiens OX=9606 GN=ACAA2 PE=1 SV=2	55	17	338	17	397	41.9	8.09	13	22	25	28	17	17	42	25	17	31	56	2	19	32.17	79.25	98.16	117.81	71.03	42.97	127.88	78.98	55.46	97.74	134.45	6.62	63.29	4	3	10	10	7	10	11	6	10	11	8	1	10
P06396	Gelsolin OS=Homo sapiens OX=9606 GN=GSN PE=1 SV=1	34	22	171	22	782	85.6	6.28	14		5	15	10	2	29	6	3	20	30	6	30	39.25		16.22	66.57	49.5	3.61	73.76	19.89	2.65	77.7	44.7	20.04	97.5	4		5	7	4	2	12	3	3	8	11	4	8
P48735	Isocitrate dehydrogenase [NADP], mitochondrial OS=Homo sapiens OX=9606 GN=IDH2 PE=1 SV=2	50	21	160	18	452	50.9	8.69	8	9	15	19	16	8	12	1	4	14	29	6	15	4.2	25.21	36.25	78	64.08	9	22.78	3.51	0	21.29	53.12	13.1	33.96	2	3	8	9	7	5	7	1	3	8	8	4	5
P29401	Transketolase OS=Homo sapiens OX=9606 GN=TKT PE=1 SV=3	41	23	212	23	623	67.8	7.66	8		5	11	10		15	29	13	16	46		58	11.31		17.5	46.8	56.5		41.1	89.61	34.02	49.23	93.89		179.78	6		4	5	5		8	7	8	9	11		19
P04075	Fructose-bisphosphate aldolase A OS=Homo sapiens OX=9606 GN=ALDOA PE=1 SV=2	50	15	231	13	364	39.4	8.09	21	12	8	13	9	1	13	12	1	45	44		37	37.39	50.58	36.78	57.83	40.29	4.32	38.38	38.19	1.82	182.37	97.31		129.49	6	2	6	7	5	1	6	5	1	12	9		11
P08758	Annexin A5 OS=Homo sapiens OX=9606 GN=ANXA5 PE=1 SV=2	47	20	419	19	320	35.9	5.05	41	58	43	32	6	7	27	12	6	34	56		52	70.36	153.56	132.72	110.34	22.86	8.76	63.39	18.58	7.26	86.67	84.66		146.4	9	7	16	11	4	7	11	4	4	12	9		12
P00558	Phosphoglycerate kinase 1 OS=Homo sapiens OX=9606 GN=PGK1 PE=1 SV=3	52	18	213	18	417	44.6	8.1	14		21	20	9	2	13	11	13	35	20		55	27.61		80.95	79.52	33.79	0	26.79	33.18	17.89	120.59	36.04		202.66	6		11	11	5	1	6	4	7	11	6		14
P00367	Glutamate dehydrogenase 1, mitochondrial OS=Homo sapiens OX=9606 GN=GLUD1 PE=1 SV=2	48	25	156	25	558	61.4	7.8	9	3	12	15	15	4	31	2	8	8	36	1	12	18.32	9.17	35.24	55.28	61.77	11.22	77.19	5.1	10.24	20.63	58.06	3.71	34.73	6	1	9	7	6	2	14	2	6	5	11	1	9
P13645	Keratin, type I cytoskeletal 10 OS=Homo sapiens OX=9606 GN=KRT10 PE=1 SV=6	36	22	211	18	584	58.8	5.21	14	67				38	46		5	4	18	7	11	28.71	235.79				110.78	116.49		11.11	8.81	28.35	20.73	25.51	6	8				16	15		4	3	7	4	7
P02730	Band 3 anion transport protein OS=Homo sapiens OX=9606 GN=SLC4A1 PE=1 SV=3	32	20	219	20	911	101.7	5.19	28	12	15	1	10	2	5	3		16	16	90	2	61.59	39.37	58	2.82	37.56	5.9	12.19	3.73		51.67	13.15	280.4	5.89	4	1	10	1	4	1	2	1		5	3	17	1
Q02252	Methylmalonate-semialdehyde dehydrogenase [acylating], mitochondrial OS=Homo sapiens OX=9606 GN=ALDH6A1 PE=1 SV=2	40	19	150	19	535	57.8	8.5		4	29	15	14	7	16	5	9	22	22		7		9.89	109.15	77.36	59.65	14.27	35.37	1.65	18.22	69.6	38.96		16.98		1	12	6	7	5	8	1	6	11	7		4
Q16698	2,4-dienoyl-CoA reductase, mitochondrial OS=Homo sapiens OX=9606 GN=DECR1 PE=1 SV=1	64	18	191	18	335	36	9.28	8		17	30	13	6	31	5	10	20	46	3		12.31		57.2	116.64	49.14	11.52	68.96	20.52	11.44	57.13	98.2	7.9		5		8	11	6	5	8	3	8	7	5	2
P19823	Inter-alpha-trypsin inhibitor heavy chain H2 OS=Homo sapiens OX=9606 GN=ITIH2 PE=1 SV=2	29	20	76	20	946	106.4	6.86	12		48	10	3					3				19.26		176.19	34.73	10.94					11.07				5		20	6	2					2
P04004	Vitronectin OS=Homo sapiens OX=9606 GN=VTN PE=1 SV=1	29	17	352	17	478	54.3	5.8	15		77	19	5		1	63	16	85	7	60	4	37.16		268.56	82.36	24.92		1.77	204.41	59.81	283.84	16.24	195.74	11.4	4		14	6	3		1	8	6	14	3	11	4
Q14697	Neutral alpha-glucosidase AB OS=Homo sapiens OX=9606 GN=GANAB PE=1 SV=3	35	27	165	27	944	106.8	6.14	4	1	11	15	19	3	32	9	6	31	15	1	15	7.23	3.31	36.9	59.07	66.93	9.79	76.75	26.42	5.83	105.37	26.8	3.44	41.46	2	1	9	11	9	2	15	4	4	12	6	1	7
Q13418	Integrin-linked protein kinase OS=Homo sapiens OX=9606 GN=ILK PE=1 SV=2	52	21	205	21	452	51.4	8.07	1	14	4	19	15	6	38	7	21	27	7		17	0	36.36	12.4	69.69	54.2	7.32	91.3	23.48	46.27	72.95	9.34		48.32	1	4	4	9	8	4	17	4	13	9	5		8
P07585	Decorin OS=Homo sapiens OX=9606 GN=DCN PE=1 SV=1	51	15	1093	14	359	39.7	8.54	220	140	59	24	23	26	85	121	20	67	118	20	64	628.54	494.23	204.15	91.59	77.5	58.02	221.12	404.79	52.41	188.17	301.84	60.01	194.62	11	8	11	4	8	8	10	10	5	9	10	7	10
P46940	Ras GTPase-activating-like protein IQGAP1 OS=Homo sapiens OX=9606 GN=IQGAP1 PE=1 SV=1	21	27	68	27	1657	189.1	6.48	2		3	22	8		2	1	5	16	1		8	4.08		11.29	81.03	30.18		4.66	3.9	14.23	53.05	1.91		24.74	2		3	14	5		2	1	5	10	1		6
P04792	Heat shock protein beta-1 OS=Homo sapiens OX=9606 GN=HSPB1 PE=1 SV=2	71	15	466	15	205	22.8	6.4	30	54	26	12	14	18	39	39	15	62	42	2	32	88.52	197.22	103.17	59.94	63.89	47.45	111.43	137.29	52.86	217.02	112.44	5.86	103.19	4	8	10	4	7	8	10	6	7	11	6	1	11
P51884	Lumican OS=Homo sapiens OX=9606 GN=LUM PE=1 SV=2	44	16	815	16	338	38.4	6.61	152	156	38	19	17	18	48	59	13	61	64	16	47	318.3	416.2	97.97	69.68	61.16	30.86	102.13	162.37	28.43	145.2	141.7	41.92	128.09	12	6	10	7	7	10	9	8	8	9	7	6	11
P04843	Dolichyl-diphosphooligosaccharide--protein glycosyltransferase subunit 1 OS=Homo sapiens OX=9606 GN=RPN1 PE=1 SV=1	41	19	92	19	607	68.5	6.38	10	4	10	9	17	2	6		2	11	15	1	5	25.15	9.81	43.63	34.47	72.9	2.86	12.54		7.02	33.28	18.17	2.53	17.07	4	1	7	5	10	1	3		2	6	5	1	4
Q16891-2	Isoform 2 of MICOS complex subunit MIC60 OS=Homo sapiens OX=9606 GN=IMMT	32	21	81	21	747	82.6	6.57	9		4	8	19		8			11	18	2	1	25.9		17.75	31.33	72.55		19.09			34.9	45.25	5.38	3.28	5		4	5	10		6			5	10	2	1
P30038	Delta-1-pyrroline-5-carboxylate dehydrogenase, mitochondrial OS=Homo sapiens OX=9606 GN=ALDH4A1 PE=1 SV=3	34	20	121	20	563	61.7	8.07	1		3	7	12		20	2	6	1	56		13	2.09		13.21	23.1	43.92		59.51	10.34	6.06	3.49	117.64		40.03	1		3	4	7		12	1	4	1	15		7
Q13683-3	Isoform Alpha-7X1B of Integrin alpha-7 OS=Homo sapiens OX=9606 GN=ITGA7	20	19	153	19	1141	124.6	5.92	3	15	5	11	27	3	16	4	12	18	20		7	1.74	39.85	17.76	49.54	114.36	6.33	38.78	13.06	25.61	57.66	41.66		23.3	3	1	4	7	12	2	8	1	9	9	6		7
P06737	Glycogen phosphorylase, liver form OS=Homo sapiens OX=9606 GN=PYGL PE=1 SV=4	30	23	147	17	847	97.1	7.17	2			21	6		10	16	19	26	14		33	1.99			74.08	25.16		19.86	38.55	17.14	76.35	6.19		87.33	2			12	4		5	6	12	13	3		15
Q13642-1	Isoform 1 of Four and a half LIM domains protein 1 OS=Homo sapiens OX=9606 GN=FHL1	70	17	463	17	280	31.9	8.32	29	59	8	6	4	3	54	48	5	19	84	2	38	68.09	163.24	22.64	21.05	11.32	5.46	149.56	119.6	7.94	49.55	197.48	5.57	101.51	8	6	4	4	2	2	14	8	4	3	14	1	7
P27105	Erythrocyte band 7 integral membrane protein OS=Homo sapiens OX=9606 GN=STOM PE=1 SV=3	44	13	275	13	288	31.7	7.88	34	1	13	9	14	8	36	21	5	29	37	43	25	84.08	2.86	45.3	41.84	40.87	23.29	107.36	62.61	13.51	93.51	69.05	142.68	84.55	6	1	8	6	5	5	9	8	3	8	10	8	9
P26038	Moesin OS=Homo sapiens OX=9606 GN=MSN PE=1 SV=3	39	24	190	14	577	67.8	6.4	8	28	15	15	9	2	22	1	5	8	11	4	41	8.82	72.94	35.97	44.13	28.51	0	29.7	2.57	6.66	15.49	4.18	6	106.11	4	3	10	9	5	1	8	1	3	2	5	2	19
P55072	Transitional endoplasmic reticulum ATPase OS=Homo sapiens OX=9606 GN=VCP PE=1 SV=4	35	23	115	23	806	89.3	5.26	12	7	5	10	12		8	3		11	18		21	16.93	17.35	17.22	45.72	49.08		15.38	6.9		26.52	28.72		60.48	7	1	5	4	8		6	2		8	8		15
P21810	Biglycan OS=Homo sapiens OX=9606 GN=BGN PE=1 SV=2	43	14	168	13	368	41.6	7.52	48	2	31	23	10	5	8	5	3	18	11		4	109.59	10.83	115.03	96.17	42.75	15.91	17.96	12.67	7.34	58.99	22.47		9.86	10	1	11	9	6	4	4	1	2	7	2		3
P01859	Immunoglobulin heavy constant gamma 2 OS=Homo sapiens OX=9606 GN=IGHG2 PE=1 SV=2	40	10	215	3	326	35.9	7.59	7	15	20	1	14	6	17	20	1	24	12	13	50	11.91	50.04	75.02	3.44	56.38	7.99	37.11	55.64	0	65.38	15.5	36.4	159.73	2	1	6	1	5	3	5	3	1	6	4	7	10
P50454	Serpin H1 OS=Homo sapiens OX=9606 GN=SERPINH1 PE=1 SV=2	52	16	151	16	418	46.4	8.69	14	7	10	22	13	2	25	4	10	11	8	1	15	43.02	23.26	44.15	90.2	62.57	4.19	69.21	13.72	27.1	39.83	15.71	2.43	62.47	5	2	7	9	7	2	5	3	7	6	4	1	7
O95810	Caveolae-associated protein 2 OS=Homo sapiens OX=9606 GN=CAVIN2 PE=1 SV=3	41	14	300	14	425	47.1	5.21	8	42	11	10	10	7	39	23	11	23	47	2	16	10.13	140.55	31.21	37.29	38.77	17.22	87.05	59.97	28.7	60.09	90.89	6.31	35.91	2	6	7	5	4	5	10	8	7	8	9	1	6
P09972	Fructose-bisphosphate aldolase C OS=Homo sapiens OX=9606 GN=ALDOC PE=1 SV=2	54	16	103	14	364	39.4	6.87		3	1	4	8	1	9			12	35		26		7.2	6.11	16.63	39.47	4.32	28.31			47.08	95.12		88.75		1	1	3	4	1	6			4	11		11
P38117	Electron transfer flavoprotein subunit beta OS=Homo sapiens OX=9606 GN=ETFB PE=1 SV=3	47	16	181	16	255	27.8	8.1		13	21	22	3	10	17	9	8	21	51		4		34.83	62.11	78.79	10.1	2.17	41.42	19.16	11.06	60.14	108.41		12.37		2	9	9	3	5	7	3	5	8	10		4
Q13011	Delta(3,5)-Delta(2,4)-dienoyl-CoA isomerase, mitochondrial OS=Homo sapiens OX=9606 GN=ECH1 PE=1 SV=2	48	17	107	17	328	35.8	8	5		8	18	16	5	20	1	3	3	27	1		5.22		28.48	78.26	57.66	10.97	45.47	1.7	6.95	11.4	47.71	4.01		3		5	7	7	4	8	1	3	2	8	1
P62805	Histone H4 OS=Homo sapiens OX=9606 GN=HIST1H4A PE=1 SV=2	57	10	721	10	103	11.4	11.36	82	105	39	43	30	17	32	50	23	66	76	29	38	217.34	323.56	128.2	160.37	110.98	35.55	83.85	144.98	58.49	195.23	168.88	92.33	122.53	8	5	9	5	5	6	6	6	7	9	6	6	7
Q96AC1	Fermitin family homolog 2 OS=Homo sapiens OX=9606 GN=FERMT2 PE=1 SV=1	40	22	117	22	680	77.8	6.7	2	2	2	11	9	2	6	5	13	19	6		35	2.11	4.44	4.52	39.34	36.56	10.93	13.06	14.84	32.3	56.96	11.04		97.24	1	1	2	7	7	1	4	4	8	9	3		14
P13804	Electron transfer flavoprotein subunit alpha, mitochondrial OS=Homo sapiens OX=9606 GN=ETFA PE=1 SV=1	52	14	157	14	333	35.1	8.38		7	21	27	8	8	14	1	10	23	24	1	12		27.29	78.89	109.11	31.26	21.54	34.72	1.75	27.83	67.32	46.71	3.77	34.61		1	10	8	3	6	8	1	6	10	8	1	6
P09382	Galectin-1 OS=Homo sapiens OX=9606 GN=LGALS1 PE=1 SV=2	61	8	767	8	135	14.7	5.5	83	118	26	34	34	16	54	69	16	50	105	9	36	171.96	328.34	102.24	146.63	146.5	43.33	124.86	174.35	48.74	149.06	239.86	25.3	103.98	6	7	8	5	3	6	7	6	7	8	6	4	8
Q16555	Dihydropyrimidinase-related protein 2 OS=Homo sapiens OX=9606 GN=DPYSL2 PE=1 SV=1	49	21	149	19	572	62.3	6.38	9	12	13	9	8		26	2	2	11	29		19	16.3	34.37	44.59	33.72	30.68		69.46	3.95	0	38.88	35.02		54.56	6	3	11	6	5		13	2	2	6	8		11
P31930	Cytochrome b-c1 complex subunit 1, mitochondrial OS=Homo sapiens OX=9606 GN=UQCRC1 PE=1 SV=3	40	17	138	17	480	52.6	6.37	8	7	13	20	19	2	15	2	2	14	23	5	2	14.44	15.64	49.69	77.22	71.36	5.14	40.1	5.56	0	41.38	48.57	16.16	6.3	2	4	6	7	7	2	8	2	1	6	7	3	1
P39059	Collagen alpha-1(XV) chain OS=Homo sapiens OX=9606 GN=COL15A1 PE=1 SV=2	12	18	304	18	1388	141.6	5	37	20	7	6	12	4	39	33	14	35	51	7	10	110.22	46.64	19.15	21.98	45.32	6.81	86.47	86.97	19.29	87.5	106.79	20.04	28.11	8	4	6	3	6	3	13	7	8	13	6	4	5
P49411	Elongation factor Tu, mitochondrial OS=Homo sapiens OX=9606 GN=TUFM PE=1 SV=2	47	18	119	18	452	49.5	7.61	5	9	10	9	15	1	18		3	13	21		4	5.95	15.38	35.35	33.69	52.11	0	51.99		8.83	37.86	26.1		12.31	2	3	7	5	7	1	9		2	8	7		2
P30048	Thioredoxin-dependent peroxide reductase, mitochondrial OS=Homo sapiens OX=9606 GN=PRDX3 PE=1 SV=3	46	11	246	11	256	27.7	7.78	5	26	22	25	20	15	15	8	13	32	40	10	8	7.46	68.84	69.02	103.39	85.66	17.51	31.52	15.91	31.51	89.79	68	31.4	20.03	2	3	7	8	5	6	5	3	6	7	4	5	3
Q9NQC3	Reticulon-4 OS=Homo sapiens OX=9606 GN=RTN4 PE=1 SV=2	16	10	148	5	1192	129.9	4.5	20	8	2	2	5	2	32	6	5	22	33		5	72.74	27.19	11.26	10.85	28.46	10.31	114.77	19.18	23.97	100.28	78.92		16.96	4	4	1	1	2	1	6	2	4	8	5		4
P60174-1	Isoform 2 of Triosephosphate isomerase OS=Homo sapiens OX=9606 GN=TPI1	70	14	109	14	249	26.7	6.9	3	1	16	8	6		13		5	5	18		34	8.84	0	46.85	29.83	20.96		33.27		15.23	13.79	38.08		107.06	2	1	12	4	2		7		4	2	7		13
Q9HDC9	Adipocyte plasma membrane-associated protein OS=Homo sapiens OX=9606 GN=APMAP PE=1 SV=2	42	16	321	16	416	46.5	6.16	12	47	22	9	4	6	15	22	12	41	53	9	16	20.72	166.66	69.85	28.45	14.45	10.97	35.99	52.71	25	124.19	91.38	23.91	41.82	5	4	10	8	2	4	6	6	8	11	8	4	7
P07195	L-lactate dehydrogenase B chain OS=Homo sapiens OX=9606 GN=LDHB PE=1 SV=2	41	16	278	14	334	36.6	6.05	27	7	13	16	10		15	26	10	42	48		61	27.32	7	27.36	48.95	29.75		23.21	46.97	13.34	88.27	80.94		145.37	7	1	7	7	6		8	6	7	12	8		14
P27797	Calreticulin OS=Homo sapiens OX=9606 GN=CALR PE=1 SV=1	47	17	138	17	417	48.1	4.44	5	10	10	13	15	6	28		7	4	15	5	14	10.74	29.45	37.21	55.5	64.28	20.42	63.81		21.2	11.55	19.11	8.98	39.3	2	2	5	7	7	3	9		4	2	5	3	7
Q7L7L0	Histone H2A type 3 OS=Homo sapiens OX=9606 GN=HIST3H2A PE=1 SV=3	62	9	569	3	130	14.1	11.05	115	55	27	35	45	15	31	54	16	34	69	16	20	313.29	153.24	85.08	111.39	133.21	35.65	68.96	140.98	52.87	73.81	150.95	42.82	65.78	5	3	4	4	4	4	3	3	6	4	4	3	3
P63104	14-3-3 protein zeta/delta OS=Homo sapiens OX=9606 GN=YWHAZ PE=1 SV=1	46	15	322	11	245	27.7	4.79	27	23	14	11	13	8	23	38	13	32	48	4	37	50.76	90.89	43.38	47.71	57.13	18.47	55.93	100.64	31.4	88.53	97.91	10.84	107.12	7	3	8	6	6	4	9	9	7	8	8	2	11
P02462	Collagen alpha-1(IV) chain OS=Homo sapiens OX=9606 GN=COL4A1 PE=1 SV=4	6	9	294	9	1669	160.5	8.28	37	23	18	8	9	12	21	22	6	43	32	16	25	92.84	102.58	82.16	38.61	37.05	39.94	76.4	93.68	21.85	159.01	92.57	70.5	92.53	4	3	4	2	4	5	6	5	3	8	6	3	5
P21796	Voltage-dependent anion-selective channel protein 1 OS=Homo sapiens OX=9606 GN=VDAC1 PE=1 SV=2	64	16	176	15	283	30.8	8.54	20	4	5	23	20	1	16	7	2	19	29	11	5	30.01	12.51	14.13	80.35	84.91	0	30.35	5.89	0	43.86	43.27	29.75	12.15	7	1	4	9	10	1	7	3	1	8	8	5	3
O75390	Citrate synthase, mitochondrial OS=Homo sapiens OX=9606 GN=CS PE=1 SV=2	28	15	332	15	466	51.7	8.32	16	32	24	21	15	13	41	20	11	30	58	7	30	29.75	99.15	70.02	77.83	59.99	26.47	93.91	50.61	25.56	78.07	106.57	21.15	78.01	4	4	10	9	6	6	10	4	8	10	7	3	10
P04899	Guanine nucleotide-binding protein G(i) subunit alpha-2 OS=Homo sapiens OX=9606 GN=GNAI2 PE=1 SV=3	53	15	341	8	355	40.4	5.54	53	16	8	21	21	5	36	33	7	37	57	6	17	147.5	46.99	26.71	63.74	56.64	13.02	78.95	98	8.97	112.66	124.01	19.34	38.01	8	4	7	6	5	3	11	9	5	11	10	3	9
P10909	Clusterin OS=Homo sapiens OX=9606 GN=CLU PE=1 SV=1	28	13	226	13	449	52.5	6.27	14	7	44	12	4	1	2	33	19	44	8	31	2	39.47	21.04	163.22	46.13	18.19	0	5.94	93.34	59.79	141.98	6.64	86.37	6.02	3	1	11	4	2	1	2	6	9	9	2	9	2
P27824	Calnexin OS=Homo sapiens OX=9606 GN=CANX PE=1 SV=2	36	16	242	16	592	67.5	4.6	25	12	12	10	3	3	30	18	10	27	42	8	15	63.07	35.42	40.93	32.48	3.8	4.92	79.05	57.33	20.97	82.94	89.43	29.02	47.46	6	3	8	6	3	2	11	6	4	9	11	4	5
Q9HBL0-2	Isoform 2 of Tensin-1 OS=Homo sapiens OX=9606 GN=TNS1	39	15	145	1	416	47.2	6.98	12	8	3	7	12	6	21	9	8	17	17		20	20.26	19.33	9.38	25.65	49.67	10.26	61.1	24.42	16.26	56.08	18.76		56.86	4	3	2	4	5	4	8	2	6	6	3		8
P35232	Prohibitin OS=Homo sapiens OX=9606 GN=PHB PE=1 SV=1	57	15	191	15	272	29.8	5.76	18	2	10	17	16	10	20	9	8	28	35	4	9	35.24	5.9	31.92	69.63	68.68	17.55	55.24	26.08	10.92	82.02	57.27	11.19	29.24	5	1	8	6	7	4	9	3	4	11	8	2	6
P67936	Tropomyosin alpha-4 chain OS=Homo sapiens OX=9606 GN=TPM4 PE=1 SV=3	59	19	174	9	248	28.5	4.69	25	13	13	11	16	1	19	2	3	15	37	18	1	70.18	67.41	59.06	47.86	58.23	2.42	48.55	6.36	15.15	59.85	59.21	79.32	0	6	3	7	5	7	1	10	1	2	6	13	6	1
Q13423	NAD(P) transhydrogenase, mitochondrial OS=Homo sapiens OX=9606 GN=NNT PE=1 SV=3	21	19	170	19	1086	113.8	8.09	9	23	2	14	8	3	19			10	46	4	10	11.29	49.92	2.51	60.81	31.61	0	31.42			19.21	68.62	6.11	23.29	6	2	2	7	5	2	12			6	16	2	4
P02787	Serotransferrin OS=Homo sapiens OX=9606 GN=TF PE=1 SV=3	30	21	177	21	698	77	7.12	13	10	13		6		11			41	21		51	19.95	27.01	38.66		19.66		20.21			113.87	31.95		138.83	4	2	9		3		6			15	9		18
Q562R1	Beta-actin-like protein 2 OS=Homo sapiens OX=9606 GN=ACTBL2 PE=1 SV=2	27	11	857	4	376	42	5.59	128	137	38	16	15	17	81	75	12	80	91	45	62	241.78	373.9	105.87	50.7	42.21	47.35	162.22	163.64	35.62	199.52	168.18	92.31	150.57	7	6	6	6	6	3	7	6	3	5	6	6	6
Q6NUM9	All-trans-retinol 13,14-reductase OS=Homo sapiens OX=9606 GN=RETSAT PE=1 SV=2	27	15	155	15	610	66.8	8.28	8	1	4	7	6	2	29	4	2	9	68		15	17.99	4.35	10.73	24.99	28.35	4.82	68.24	17.64	5.12	26.09	153.43		41.79	3	1	4	3	3	1	10	2	2	5	12		7
P16671	Platelet glycoprotein 4 OS=Homo sapiens OX=9606 GN=CD36 PE=1 SV=2	33	14	697	14	472	53	7.96	54	81	44	48	33	19	54	50	17	53	82	24	58	154.14	230.91	153.08	162.74	99.26	47.07	137.55	124.6	54.96	150.24	184.92	64.42	176.26	5	7	10	7	9	9	10	6	8	10	8	8	10
P62873	Guanine nucleotide-binding protein G(I)/G(S)/G(T) subunit beta-1 OS=Homo sapiens OX=9606 GN=GNB1 PE=1 SV=3	41	12	293	5	340	37.4	6	24	30	9	10	12	9	36	30	12	17	42	5	16	46.56	77	21.56	36.03	47.11	14.12	84.05	75.1	31.54	37.82	79.34	12.06	41.67	6	4	4	5	6	5	8	6	6	4	8	2	5
P54652	Heat shock-related 70 kDa protein 2 OS=Homo sapiens OX=9606 GN=HSPA2 PE=1 SV=1	18	14	234	1	639	70	5.74	26	33	7	9	5	3	24	6	6	10	57		18	64.12	61.12	23.61	43.66	22.07	7.92	67.46	17.78	16.99	29.2	126.53		51.59	5	2	4	4	2	2	6	4	4	4	10		7
P14618	Pyruvate kinase PKM OS=Homo sapiens OX=9606 GN=PKM PE=1 SV=4	41	15	77	15	531	57.9	7.84	18		6	7	5		2	1	3	8	5		20	48.03		24.77	29.84	21.62		5.52	2.27	10.03	30.21	4.9		72.4	6		4	4	3		2	1	2	5	4		8
P04179	Superoxide dismutase [Mn], mitochondrial OS=Homo sapiens OX=9606 GN=SOD2 PE=1 SV=3	69	11	152	11	222	24.7	8.25	33	3	12	11	16	7	18		8	16	25	1	2	88.02	5.99	45.5	41.25	59.56	21.92	47.59		25.11	47.04	57.26	3	4.77	7	1	7	6	5	5	6		5	7	5	1	1
P40925	Malate dehydrogenase, cytoplasmic OS=Homo sapiens OX=9606 GN=MDH1 PE=1 SV=4	37	12	250	12	334	36.4	7.36	23	23	5	13	6		27	17	1	10	67		38	50.38	70.77	17.37	46.74	22.71		61.8	37.89	1.99	23.34	129.31		116.36	5	2	3	6	3		10	1	1	4	10		9
P11216	Glycogen phosphorylase, brain form OS=Homo sapiens OX=9606 GN=PYGB PE=1 SV=5	22	17	99	11	843	96.6	6.86	2			10	4	2	5	13	6	23	14		20	1.99			36.53	15.71	5.35	10.03	29.11	7.7	68.71	6.19		51.08	2			6	3	1	2	3	4	12	3		9
Q16778	Histone H2B type 2-E OS=Homo sapiens OX=9606 GN=HIST2H2BE PE=1 SV=3	63	9	535	1	126	13.9	10.32	70	69	28	21	27	18	24	51	13	42	71	12	19	91.24	128.32	81.26	72.19	86.38	50.62	22.4	92.42	36.46	99.48	97.61	20.04	42.23	5	5	5	6	7	4	5	4	3	5	4	4	4
Q5QNW6	Histone H2B type 2-F OS=Homo sapiens OX=9606 GN=HIST2H2BF PE=1 SV=3	63	9	542	1	126	13.9	10.32	70	67	27	21	27	19	24	51	13	43	72	12	21	82.31	130.57	75.52	70.37	85.89	50.62	24.05	92.1	36.46	99.62	96.29	20.42	45.9	5	5	5	6	7	4	5	4	3	5	4	4	5
P07954	Fumarate hydratase, mitochondrial OS=Homo sapiens OX=9606 GN=FH PE=1 SV=3	39	13	91	13	510	54.6	8.76		13	7	14	12	4	10		5	10	6		5		51.99	30.2	64.5	49.59	20.3	26.7		17.68	38.38	10.14		14.7		1	5	7	6	2	5		3	5	4		3
Q04446	1,4-alpha-glucan-branching enzyme OS=Homo sapiens OX=9606 GN=GBE1 PE=1 SV=3	28	18	71	18	702	80.4	6.32		3		3	7	1	18	2	3	7	5		7		4.4		9.66	25.98	0	43.39	6.32	0	21.88	7.95		19.15		1		3	6	1	10	2	3	4	3		5
P61981	14-3-3 protein gamma OS=Homo sapiens OX=9606 GN=YWHAG PE=1 SV=2	50	14	258	9	247	28.3	4.89	16	4	7	13	9	8	28	32	11	28	42		33	20.1	11.36	19.15	60.94	37.77	13.08	69.99	80.56	29.98	76.3	101.4		86.3	5	2	5	5	5	6	10	8	5	8	9		9
P31946	14-3-3 protein beta/alpha OS=Homo sapiens OX=9606 GN=YWHAB PE=1 SV=3	46	13	177	7	246	28.1	4.83	14	2	7	10	7	6	13	23	11	21	32		24	14.29	4.19	19.25	49.36	35.8	9.15	28.68	51.74	27.39	53.57	64.71		70.08	5	1	5	5	4	4	6	6	5	7	8		10
P16219	Short-chain specific acyl-CoA dehydrogenase, mitochondrial OS=Homo sapiens OX=9606 GN=ACADS PE=1 SV=1	43	17	164	17	412	44.3	7.99	2	1	25	11	4	8	34	4	2	20	38	1	11	2.31	2.91	65.74	39.93	17.96	11.5	87.94	10.58	4.47	59.65	71.7	2.58	32.44	2	1	11	7	2	5	12	2	2	8	11	1	7
Q16836	Hydroxyacyl-coenzyme A dehydrogenase, mitochondrial OS=Homo sapiens OX=9606 GN=HADH PE=1 SV=3	44	13	313	13	314	34.3	8.85	10	64	39	10	10	10	28	10	9	27	54	6	12	17.63	186.15	121.95	42.19	42.87	20.15	59.53	21.77	17.06	80.71	94.96	10.85	30.09	4	6	10	6	5	5	8	2	5	6	6	3	6
P06753-2	Isoform 2 of Tropomyosin alpha-3 chain OS=Homo sapiens OX=9606 GN=TPM3	52	17	161	6	248	29	4.78	23	24	8	9	13	2	17	2	4	12	27	14	1	66.91	92.03	33.99	36.78	42.7	2.42	43.5	6.36	10.35	39.41	47.1	60.74	0	5	4	5	5	6	2	9	1	2	6	9	5	1
P62258	14-3-3 protein epsilon OS=Homo sapiens OX=9606 GN=YWHAE PE=1 SV=1	63	17	221	14	255	29.2	4.74	14	2	10	12	9	7	24	20	13	36	30		35	17.84	4.19	25.19	52.43	36.83	10.2	52.92	47.92	30.7	93.36	60.1		95.99	4	1	7	6	5	5	10	6	8	11	5		12
O75874	Isocitrate dehydrogenase [NADP] cytoplasmic OS=Homo sapiens OX=9606 GN=IDH1 PE=1 SV=2	39	17	157	14	414	46.6	7.01	3	1	17	18	3		12	4	5	23	42		23	0	2.07	41.52	63.32	9.64		19.23	5.83	4.32	51.81	58.48		55.34	2	1	9	10	2		8	2	4	9	9		10
Q03252	Lamin-B2 OS=Homo sapiens OX=9606 GN=LMNB2 PE=1 SV=4	38	20	96	17	620	69.9	5.59	9	5	9	11	15		8	6	4	6	15		3	5.91	11.55	27.08	46.93	61.65		21.33	13.09	7.09	16.47	26.8		9.36	4	2	7	6	9		7	2	4	5	4		3
P49753	Acyl-coenzyme A thioesterase 2, mitochondrial OS=Homo sapiens OX=9606 GN=ACOT2 PE=1 SV=6	43	18	145	18	483	53.2	8.47	1	3	16	12	12	9	19	1	8	36	22	1	5	1.77	9.53	50.66	45.9	43.92	15.67	44.37	3.24	14.09	109.35	44.5	3.42	12.46	1	1	11	6	5	5	7	1	6	9	5	1	3
Q16822	Phosphoenolpyruvate carboxykinase [GTP], mitochondrial OS=Homo sapiens OX=9606 GN=PCK2 PE=1 SV=4	32	18	79	17	640	70.7	7.62		1	13	20	6	5	3		4	15	3		2		2.35	31.58	80.15	16.94	7.69	6.52		4.25	55.29	6.59		4.08		1	9	10	3	3	2		2	8	2		2
P23634	Plasma membrane calcium-transporting ATPase 4 OS=Homo sapiens OX=9606 GN=ATP2B4 PE=1 SV=2	19	20	52	20	1241	137.8	6.6		2	1	2	12		20	2		3	5	3	2		3.08	4.35	6.97	53.26		53.07	1.92		9.4	8.18	9.06	6.17		2	1	2	7		13	2		3	3	3	1
Q99623	Prohibitin-2 OS=Homo sapiens OX=9606 GN=PHB2 PE=1 SV=2	57	17	175	17	299	33.3	9.83	17	1	16	16	10	4	17	12	9	24	20	8	9	36.77	2.62	48.47	62.46	32.7	7.02	44.12	29.37	16.24	66.55	32.59	25.44	24.28	5	1	11	6	6	3	8	3	6	9	4	3	4
P36957	Dihydrolipoyllysine-residue succinyltransferase component of 2-oxoglutarate dehydrogenase complex, mitochondrial OS=Homo sapiens OX=9606 GN=DLST PE=1 SV=4	29	14	149	14	453	48.7	8.95	8	13	9	21	9	6	18	3	2	22	26	5		18.12	31.27	33.15	82.81	37.91	18.07	45.89	7.82	3.31	69.57	50.11	11.1		2	2	6	9	4	3	7	2	2	6	6	3
P00338	L-lactate dehydrogenase A chain OS=Homo sapiens OX=9606 GN=LDHA PE=1 SV=2	38	19	219	17	332	36.7	8.27	18	3	10	15	12	1	11	23	7	24	35		49	27.79	3.83	16.78	42.38	34.75	0	12.12	43.19	2.2	46.1	66.11		112.43	5	2	5	7	6	1	6	7	5	9	7		15
O14950	Myosin regulatory light chain 12B OS=Homo sapiens OX=9606 GN=MYL12B PE=1 SV=2	55	9	147	3	172	19.8	4.84	13	3	6	9	10	10	19	5	13	17	20	9	6	32.14	9.45	17.79	32.23	36.24	31.16	55.46	12.47	43.88	59.89	39.77	31.66	16.63	3	2	4	5	4	4	5	1	7	8	4	5	4
P00966	Argininosuccinate synthase OS=Homo sapiens OX=9606 GN=ASS1 PE=1 SV=2	40	19	111	19	412	46.5	8.02	2	5	4	9	15	4	11	1	8	15	6		9	3.58	14.44	10.86	34.39	62.6	14.02	26.62	2.1	12.16	38.49	5.59		21.11	1	2	4	6	8	3	5	1	5	7	2		5
P22626	Heterogeneous nuclear ribonucleoproteins A2/B1 OS=Homo sapiens OX=9606 GN=HNRNPA2B1 PE=1 SV=2	50	14	104	14	353	37.4	8.95	14	2	5	5	3	4	10	11	6	11	19		11	50.91	9.69	21.33	20.05	14.4	10.72	30.82	48.94	8.04	38.26	61.6		39.29	4	1	5	2	2	3	5	3	5	5	4		6
P35527	Keratin, type I cytoskeletal 9 OS=Homo sapiens OX=9606 GN=KRT9 PE=1 SV=3	36	17	107	16	623	62	5.24	1				2	1	49		17	1	25		5	0				10.55	0	121.6		42.93	3.22	43.54		8.74	1				1	1	15		8	1	7		3
P05556	Integrin beta-1 OS=Homo sapiens OX=9606 GN=ITGB1 PE=1 SV=2	17	15	357	15	798	88.4	5.39	39	23	10	15	16	7	42	35	8	32	52	12	22	107.51	66.57	31.89	47.52	57.2	11.22	93.79	85.9	4.92	78.06	95.83	28.97	52.86	5	4	6	7	5	3	12	7	5	11	9	5	9
O75367	Core histone macro-H2A.1 OS=Homo sapiens OX=9606 GN=H2AFY PE=1 SV=4	43	13	83	13	372	39.6	9.79	12		12	18	14	1	4	4		9	9			38.27		46.91	68.24	57.85	0	10.82	10.1		24.06	12.68			2		6	8	5	1	2	1		3	3
Q15661	Tryptase alpha/beta-1 OS=Homo sapiens OX=9606 GN=TPSAB1 PE=1 SV=1	26	8	108	8	275	30.5	7.11	5	1	7	11	8	8	11	16	10	13	4	5	9	12.83	2.01	25.03	42.96	35.61	27.15	28.08	63.32	37.11	42.7	7.21	5.4	26.38	2	1	4	6	4	4	3	2	5	5	2	2	5
P23396	40S ribosomal protein S3 OS=Homo sapiens OX=9606 GN=RPS3 PE=1 SV=2	73	16	140	16	243	26.7	9.66	10	14	11	15	8		10	18	6	11	14		7	10.97	16.49	31.87	64.94	35.7		18.38	29.04	7.09	31.96	17.88		22.31	4	1	9	8	5		4	3	4	6	3		4
Q99685	Monoglyceride lipase OS=Homo sapiens OX=9606 GN=MGLL PE=1 SV=2	48	11	74	11	303	33.2	6.99		10	6	5	7	5	9		9	7	5		10		41.46	25.14	18.39	26.01	5.74	17.45		18.05	29.97	8.14		29.39		1	5	4	3	3	4		6	4	3		3
P21399	Cytoplasmic aconitate hydratase OS=Homo sapiens OX=9606 GN=ACO1 PE=1 SV=3	23	16	107	16	889	98.3	6.68	2	5	6	7	1		5	4		25	10		30	3.57	18.34	22.29	19.98	4.52		6.93	9.34		81.25	10.46		84.44	1	1	6	5	1		2	1		10	2		15
P23284	Peptidyl-prolyl cis-trans isomerase B OS=Homo sapiens OX=9606 GN=PPIB PE=1 SV=2	57	14	298	14	216	23.7	9.41	33	27	20	21	4	3	37	16	7	10	65	3	23	54.63	77.74	59.06	63.51	16.06	6.55	75	49.95	6.82	22.36	103.89	5.66	72.29	5	4	8	9	2	2	13	4	5	5	8	2	6
P45880	Voltage-dependent anion-selective channel protein 2 OS=Homo sapiens OX=9606 GN=VDAC2 PE=1 SV=2	53	12	191	12	294	31.5	7.56	22	12	10	15	18	7	22	5	6	20	33	8	3	32.36	22.02	34.51	56.47	70.43	10.07	50.31	3.39	5.28	48.24	40.7	21	8.19	5	1	7	7	8	5	9	1	4	7	7	5	1
P07951-2	Isoform 2 of Tropomyosin beta chain OS=Homo sapiens OX=9606 GN=TPM2	58	17	154	7	284	33	4.67	27	16	7	11	19	1	20	3	4	9	23	13	1	75.81	71.98	29.39	42.91	66.36	2.42	49.8	9.43	10.35	30.1	49.11	54.4	0	5	3	4	6	9	1	10	2	2	4	9	5	1
P63096	Guanine nucleotide-binding protein G(i) subunit alpha-1 OS=Homo sapiens OX=9606 GN=GNAI1 PE=1 SV=2	41	14	280	6	354	40.3	5.97	27	14	10	18	21	6	29	28	6	31	53	5	14	70.61	38.24	28.13	51.88	54.14	15.47	59.27	76.71	7.51	86.23	107.88	13.23	29.64	5	3	9	4	5	4	11	8	5	9	9	3	6
Q9H223	EH domain-containing protein 4 OS=Homo sapiens OX=9606 GN=EHD4 PE=1 SV=1	41	18	263	12	541	61.1	6.76	11	24	10	9	6	7	30	24	15	54	17	1	27	7.04	54.26	21.78	29.51	12.63	10.14	61.3	44.69	29.14	117.29	14.23	0	59.17	2	3	6	6	4	4	11	5	9	13	5	1	9
Q9H4M9	EH domain-containing protein 1 OS=Homo sapiens OX=9606 GN=EHD1 PE=1 SV=2	45	18	126	15	534	60.6	6.83	3	14	5	10	14	3	16	9	3	13	8		14	0	30.33	11.81	31.76	46.61	3.83	36.69	12.2	4.17	33.46	5.55		32.9	1	1	2	9	9	2	7	2	2	5	1		6
Q16851	UTP--glucose-1-phosphate uridylyltransferase OS=Homo sapiens OX=9606 GN=UGP2 PE=1 SV=5	35	18	121	18	508	56.9	8.15	3		1	9	6		12	5		26	26		33	7.32		2.9	31.51	20.09		23.76	11.63		66.99	50.67		79.17	2		1	3	5		7	2		10	10		12
P62879	Guanine nucleotide-binding protein G(I)/G(S)/G(T) subunit beta-2 OS=Homo sapiens OX=9606 GN=GNB2 PE=1 SV=3	40	11	305	4	340	37.3	6	21	36	10	11	7	9	33	28	14	20	44	5	16	30.78	103.54	24.69	40.5	26.69	14.12	78.3	67.83	39.3	48.54	77.51	12.06	40.13	6	6	5	5	4	5	8	5	7	5	7	2	5
O14558	Heat shock protein beta-6 OS=Homo sapiens OX=9606 GN=HSPB6 PE=1 SV=2	83	11	292	11	160	17.1	6.4	15	41	4	4	10	5	33	22	8	31	28		41	40.39	130.08	18.37	12.17	27.21	14.68	104.75	71.82	21.16	102.86	76.94		142.23	4	2	3	3	5	3	5	4	4	6	4		8
P53007	Tricarboxylate transport protein, mitochondrial OS=Homo sapiens OX=9606 GN=SLC25A1 PE=1 SV=2	37	14	275	14	311	34	9.89	11	48	9	11	10	10	32	11	7	18	40	11	12	16.71	133.97	23.81	38.52	34.6	13.09	69.26	22.94	3.66	50.31	73.3	31.63	29.64	2	5	5	6	6	6	9	4	5	7	9	4	5
P00488	Coagulation factor XIII A chain OS=Homo sapiens OX=9606 GN=F13A1 PE=1 SV=4	26	15	72	15	732	83.2	6.09			15	11	4	1			1	10		11	19			50.24	43.87	10.4	2.61			0	22.78		27.6	44.82			10	5	2	1			1	2		3	9
P30041	Peroxiredoxin-6 OS=Homo sapiens OX=9606 GN=PRDX6 PE=1 SV=3	53	13	301	13	224	25	6.38	33	2	21	12	6	1	22	38	7	45	56		40	66.72	6.39	61.95	42.12	20.23	0	53.58	96.11	7.62	120.81	111.84		112.52	8	1	9	5	2	1	9	5	4	11	8		11
P61019	Ras-related protein Rab-2A OS=Homo sapiens OX=9606 GN=RAB2A PE=1 SV=1	61	13	116	13	212	23.5	6.54	8	18	1	7	9	2	15	2	7	13	4		2	21.11	68.1	2.3	28.21	40.1	7.19	44.56	4.47	16.02	44.39	6.06		6.36	4	1	1	4	5	2	7	1	5	5	3		2
Q9BRX8	Peroxiredoxin-like 2A OS=Homo sapiens OX=9606 GN=PRXL2A PE=1 SV=3	48	14	405	14	229	25.7	8.84	32	52	18	11	11	13	33	40	14	24	74	6	27	51.19	133.52	44.38	29.31	31.22	19.24	74.83	76.18	22.13	64.87	119.9	16.07	71.92	6	7	10	6	4	7	12	4	8	7	7	2	11
P00918	Carbonic anhydrase 2 OS=Homo sapiens OX=9606 GN=CA2 PE=1 SV=2	57	10	130	10	260	29.2	7.4	13		10	2	10	2	3	1	2	16	40	2	29	24.29		32.86	7.94	40.04	4.1	6.16	2.49	0	43.27	68.99	5.08	73.69	5		8	2	4	2	2	1	2	8	6	1	10
O95831	Apoptosis-inducing factor 1, mitochondrial OS=Homo sapiens OX=9606 GN=AIFM1 PE=1 SV=1	33	18	67	18	613	66.9	8.95			8	16	13		10			7	10		2			25.34	57.56	53.2		24.26			17.15	12.03		5.4			7	8	7		5			4	5		1
P01871	Immunoglobulin heavy constant mu OS=Homo sapiens OX=9606 GN=IGHM PE=1 SV=4	31	15	91	15	453	49.4	6.77			51		6				1		31		2			153.71		18.42				3.78		43.59		5.22			13		4				1		11		2
Q00325	Phosphate carrier protein, mitochondrial OS=Homo sapiens OX=9606 GN=SLC25A3 PE=1 SV=2	30	14	221	14	362	40.1	9.38	5	30	16	13	12	5	23	10	6	19	35	6	10	4.1	59.47	43.27	48.92	37.72	8.6	44.98	21.79	9.5	39.93	53.92	13.48	27.6	4	3	9	7	7	3	5	3	4	5	6	2	5
P01876	Immunoglobulin heavy constant alpha 1 OS=Homo sapiens OX=9606 GN=IGHA1 PE=1 SV=2	30	12	132	12	353	37.6	6.51		9	6	2	8		5				31	17	46		27.2	19.72	10.19	44.82		12.41				69.48	58.25	154.31		1	5	2	5		2				4	8	10
P31937	3-hydroxyisobutyrate dehydrogenase, mitochondrial OS=Homo sapiens OX=9606 GN=HIBADH PE=1 SV=2	32	8	59	8	336	35.3	8.13	2		7	18	5	2	9			5	11			4.2		26.39	77.46	19.83	5.43	27.36			19.13	23.13			1		5	6	2	2	5			4	4
P09211	Glutathione S-transferase P OS=Homo sapiens OX=9606 GN=GSTP1 PE=1 SV=2	62	8	51	8	210	23.3	5.64	3		7	14	3		3			1	2		18	9.33		33.77	62.97	12.71		8.2			3.51	1.78		52.14	1		6	7	2		3			1	1		5
Q9P2R7	Succinate--CoA ligase [ADP-forming] subunit beta, mitochondrial OS=Homo sapiens OX=9606 GN=SUCLA2 PE=1 SV=3	32	14	61	14	463	50.3	7.42	1	1	8	16	1	1	4		2	12	12			2.18	0	42.97	68.8	3.19	7.17	6.93		4.44	35.54	14.69			1	1	5	7	1	1	3		1	7	7
Q16853-3	Isoform 3 of Membrane primary amine oxidase OS=Homo sapiens OX=9606 GN=AOC3	23	6	376	1	220	24.5	5.2	33	23	33	45	39	11	16	18	10	66	14	4	28	88.58	51.8	137.6	211.03	167	25.79	51.71	44.35	29.75	257.47	21.94	10.36	106.08	3	2	3	4	5	3	2	2	2	3	2	2	3
P11310	Medium-chain specific acyl-CoA dehydrogenase, mitochondrial OS=Homo sapiens OX=9606 GN=ACADM PE=1 SV=1	32	13	117	13	421	46.6	8.37	1	16	15	18	5	4	20	4		2	23		2	1.65	61.11	51.43	70.71	18.37	1.61	55.66	13.18		4.94	48.32		5.12	1	1	9	9	4	2	6	1		2	4		2
P52895	Aldo-keto reductase family 1 member C2 OS=Homo sapiens OX=9606 GN=AKR1C2 PE=1 SV=3	35	10	87	7	323	36.7	7.49	1	5		1	9	2	12		10	4	2		41	1.78	21.72		3.83	31.75	8.06	37.88		30.08	17.74	4.48		141.3	1	2		1	4	1	3		5	1	2		9
P32119	Peroxiredoxin-2 OS=Homo sapiens OX=9606 GN=PRDX2 PE=1 SV=5	60	11	258	10	198	21.9	5.97	31	8	14	12	14	2	27	8	3	19	75	17	12	61.8	14.63	36.49	41.44	59.77	1.96	54.62	17.12	5.21	44.25	150.82	42.82	28.56	4	2	7	5	4	2	6	2	3	6	7	6	5
P05388	60S acidic ribosomal protein P0 OS=Homo sapiens OX=9606 GN=RPLP0 PE=1 SV=1	46	11	112	11	317	34.3	5.97	7	10	5	10	13	3	7	6	5	13	11		12	10.84	25.6	24.46	44.01	54.19	10.98	20.24	16.68	7.07	53.71	26.68		36.93	2	2	4	6	7	2	3	3	3	5	3		6
P56199	Integrin alpha-1 OS=Homo sapiens OX=9606 GN=ITGA1 PE=1 SV=2	20	19	115	19	1179	130.8	6.29	2	7	12	7	5	6	18	1	9	15	16	1	9	4.1	25.51	39.5	22.08	15.67	22.88	37.31	2.25	23.53	44.19	27.71	5.68	28.02	2	1	6	5	3	3	11	1	5	6	6	1	4
P00167	Cytochrome b5 OS=Homo sapiens OX=9606 GN=CYB5A PE=1 SV=2	49	6	324	6	134	15.3	4.96	31	56	14	8	1	8	25	19	12	32	54	11	20	104.29	179.82	42.49	24.15	3.47	17.51	60.02	62.17	26.47	100.67	161.15	34.11	53.57	3	4	4	3	1	4	6	4	5	5	5	3	4
Q7Z406	Myosin-14 OS=Homo sapiens OX=9606 GN=MYH14 PE=1 SV=2	8	15	100	4	1995	227.7	5.6	7	4	6	4	5	4	18	7	4	13	20		8	17.82	12.11	18.97	13.73	22.13	12.38	38.13	21.91	13.75	37.06	49.76		19.11	3	1	3	4	4	2	9	3	2	6	6		3
P60660	Myosin light polypeptide 6 OS=Homo sapiens OX=9606 GN=MYL6 PE=1 SV=2	65	11	271	11	151	16.9	4.65	36	14	9	6	12	10	24	34	10	25	48	13	19	85.38	46.81	29.26	22.67	38.42	21.41	59.93	94.24	24.86	76.57	108.47	41.09	57.62	5	2	5	3	5	7	7	6	5	6	7	4	7
P42330	Aldo-keto reductase family 1 member C3 OS=Homo sapiens OX=9606 GN=AKR1C3 PE=1 SV=4	35	10	78	7	323	36.8	7.94	2	1		2	5		20		4		4		40	3.91	3.71		6.56	21.64		60.11		9.85		7.62		146.17	2	1		1	3		5		4		2		10
P11171-2	Isoform 2 of Protein 4.1 OS=Homo sapiens OX=9606 GN=EPB41	24	16	72	15	831	93.2	5.53					2							70						4.47							211.72						1							16
Q13228	Methanethiol oxidase OS=Homo sapiens OX=9606 GN=SELENBP1 PE=1 SV=2	40	14	112	14	472	52.4	6.37	14	3	7	14	8		13			14	35		1	26.54	8.22	22.3	55.94	30.15		28.18			43.39	50.74		2.64	3	1	6	7	5		6			5	6		1
P28331	NADH-ubiquinone oxidoreductase 75 kDa subunit, mitochondrial OS=Homo sapiens OX=9606 GN=NDUFS1 PE=1 SV=3	27	14	51	14	727	79.4	6.23		5	2	9	9	4	5			6	11				15.1	8.02	35.4	35.98	16.28	13.48			19.86	17.56				2	2	6	5	3	4			4	2
P09493-5	Isoform 5 of Tropomyosin alpha-1 chain OS=Homo sapiens OX=9606 GN=TPM1	43	12	152	5	245	28.4	4.77	23	22	8	12	13	1	16	3	2	12	19	15	1	67.85	84.52	34.35	46.86	46.21	2.42	43.85	6.36	10.35	39.45	42.81	60	0	4	3	5	7	7	1	8	2	1	5	6	5	1
P04844	Dolichyl-diphosphooligosaccharide--protein glycosyltransferase subunit 2 OS=Homo sapiens OX=9606 GN=RPN2 PE=1 SV=3	19	7	30	7	631	69.2	5.69	1	3	2	3	7	2	2		2	2	1		4	0	7.21	13.71	12.89	31.86	11.31	6.15		10.24	10.87	2.87		7.46	1	1	2	1	3	1	1		2	1	1		3
P30043	Flavin reductase (NADPH) OS=Homo sapiens OX=9606 GN=BLVRB PE=1 SV=3	46	9	57	9	206	22.1	7.65	2		6	3	4	1			3	6	7		25	2.5		25.73	13.69	21.38	6.21			12.09	21	15.8		84.78	1		3	2	2	1			3	2	2		8
P10301	Ras-related protein R-Ras OS=Homo sapiens OX=9606 GN=RRAS PE=1 SV=1	58	11	197	10	218	23.5	6.93	15	13	4	11	7	7	26	12	7	20	28		17	24.8	30.78	13.87	44.68	30.74	9.49	70.87	37.62	9.48	60.27	58.72		54.09	4	2	4	5	4	5	6	4	3	5	6		6
P31323	cAMP-dependent protein kinase type II-beta regulatory subunit OS=Homo sapiens OX=9606 GN=PRKAR2B PE=1 SV=3	33	13	82	12	418	46.3	4.92		1		6	14	2	15	5	7	7	9		10		4.15		28.67	55.89	0	41.98	17.77	16.02	22.6	20.72		36.73		1		3	9	2	6	2	5	3	4		4
Q14254	Flotillin-2 OS=Homo sapiens OX=9606 GN=FLOT2 PE=1 SV=2	44	14	50	14	428	47	5.25	2		8	8	13		2			1	1	15		4.73		25.08	35.33	52.8		3.21			3.77	1.92	46.85		1		6	4	7		2			1	1	5
O15230	Laminin subunit alpha-5 OS=Homo sapiens OX=9606 GN=LAMA5 PE=1 SV=8	5	14	49	13	3695	399.5	7.02	13	6	3	6	6		2	2		9	1			32.56	13.08	6.81	20.3	20.12		5.37	1.7		22.34	0			6	2	3	4	5		2	1		6	1
P30086	Phosphatidylethanolamine-binding protein 1 OS=Homo sapiens OX=9606 GN=PEBP1 PE=1 SV=3	68	9	51	9	187	21	7.53	1		13	9			4			3	19		2	2.99		50.24	35.67			7.51			15.14	43.33		6.88	1		8	5			3			3	5		2
P11177	Pyruvate dehydrogenase E1 component subunit beta, mitochondrial OS=Homo sapiens OX=9606 GN=PDHB PE=1 SV=3	39	11	137	11	359	39.2	6.65	3	12	11	15	8	5	17	6	4	17	23	3	4	0	22.87	31.01	41.77	23.82	15.59	30.2	3.5	8.15	51.71	12.77	6.06	13	2	2	7	8	4	3	7	1	3	6	6	2	2
P50395	Rab GDP dissociation inhibitor beta OS=Homo sapiens OX=9606 GN=GDI2 PE=1 SV=2	43	16	50	16	445	50.6	6.47		2	2	6	5		1			4	3		25		4.85	3.87	20.8	18.05		3.07			7.81	2.13		61.71		1	2	5	3		1			3	1		14
Q9H0U4	Ras-related protein Rab-1B OS=Homo sapiens OX=9606 GN=RAB1B PE=1 SV=1	69	12	139	5	201	22.2	5.73	11	15	7	12	11	5	10	6	9	16	11	2	11	22.63	41.17	20.94	43.92	45.39	10.67	22.69	15.1	19.27	41.27	19.22	5.91	29.12	4	3	6	6	6	3	4	2	6	6	3	2	7
Q06830	Peroxiredoxin-1 OS=Homo sapiens OX=9606 GN=PRDX1 PE=1 SV=1	63	14	269	11	199	22.1	8.13	37	18	13	11	4	3	32	11	7	22	63	7	17	87.55	37.91	35.95	39.36	13.98	0	76.53	26.46	9.9	56.15	121.31	18.13	45.9	6	5	7	6	2	2	11	2	5	8	10	2	8
Q6DD88	Atlastin-3 OS=Homo sapiens OX=9606 GN=ATL3 PE=1 SV=1	30	13	107	13	541	60.5	5.66	7	5	1	8	8	4	22	4	6	11	19	2	5	2.25	0	1.67	31.35	36.24	16.97	39.92	0	11.37	35.16	10.72	11.26	12.53	2	1	1	3	2	2	10	1	5	5	8	1	3
P13639	Elongation factor 2 OS=Homo sapiens OX=9606 GN=EEF2 PE=1 SV=4	20	16	96	16	858	95.3	6.83		9	7	9	4		12	7	4	15	4		14		20.5	16.56	36.55	10.36		26.08	19.33	0	39.6	9.58		41.73		2	7	5	3		7	2	2	8	1		9
P12236	ADP/ATP translocase 3 OS=Homo sapiens OX=9606 GN=SLC25A6 PE=1 SV=4	47	16	350	4	298	32.8	9.74	24	38	13	12	12	10	42	15	6	33	52	15	24	39.29	94.78	34.59	37.69	37.77	9.18	77.26	34.65	0	80.66	81.57	32.42	56.83	8	6	8	7	5	7	12	5	4	10	7	7	8
P06858	Lipoprotein lipase OS=Homo sapiens OX=9606 GN=LPL PE=1 SV=1	20	9	72	9	475	53.1	8.15			25	9				6	1	23	4	4				86.59	38.67				12.34	2.94	80.41	3.77	12.77				8	3				2	1	7	2	2
Q15582	Transforming growth factor-beta-induced protein ig-h3 OS=Homo sapiens OX=9606 GN=TGFBI PE=1 SV=1	24	13	124	13	683	74.6	7.71	22	14	9	4	2	7	9	11	8	7	15		1	50.22	41	25.52	16.53	5.25	17.32	27.06	29.79	24.17	19.17	20.61		3.31	5	2	7	3	2	5	4	4	4	3	4		1
P14384	Carboxypeptidase M OS=Homo sapiens OX=9606 GN=CPM PE=1 SV=2	30	12	113	12	443	50.5	7.36	6	3	5	8	7	2	15	6	4	18	19	1	4	9.19	6.36	13.84	33.78	36.83	5.97	26.43	12.97	6.71	48.69	26.15	2.33	10.22	3	1	4	5	4	1	6	2	3	7	4	1	3
P24844	Myosin regulatory light polypeptide 9 OS=Homo sapiens OX=9606 GN=MYL9 PE=1 SV=4	54	8	101	2	172	19.8	4.92	13	1	2	8	8	8	13	1	10	12	14	6	2	34.64	3.81	5.82	29.61	31.06	23.36	37.96	2.02	27.4	46.69	32.63	17.48	5.57	3	1	2	5	3	3	4	1	6	6	3	3	2
Q9H8H3	Methyltransferase-like protein 7A OS=Homo sapiens OX=9606 GN=METTL7A PE=1 SV=1	35	7	95	7	244	28.3	8.38	11	2	7	4	3	2	8	4	4	13	19	2	13	26.39	7.63	41.32	14.46	14.55	7.42	21.52	12.98	16.12	58.3	41.34	10.06	52.97	2	1	3	3	2	2	3	3	3	4	4	2	5
Q99714	3-hydroxyacyl-CoA dehydrogenase type-2 OS=Homo sapiens OX=9606 GN=HSD17B10 PE=1 SV=3	61	10	112	10	261	26.9	7.78	6	16	14	6	4	9	17		3	10	12		3	4.61	56.91	53.34	23.49	15.79	16.01	42.13		4.31	34.76	13.56		8.05	2	2	7	4	2	5	6		2	5	4		2
Q02952	A-kinase anchor protein 12 OS=Homo sapiens OX=9606 GN=AKAP12 PE=1 SV=4	11	12	44	12	1782	191.4	4.41		2			7		4		1		10		8		4.04			26.5		15.8		2.44		23.42		24.75		1			4		3		1		5		5
P09622	Dihydrolipoyl dehydrogenase, mitochondrial OS=Homo sapiens OX=9606 GN=DLD PE=1 SV=2	32	15	78	15	509	54.1	7.85	1	1	5	7	13	3	12		3	3	28		2	0	2.71	14.28	25.86	46.73	5.95	28.43		5.98	11.74	57.75		5.9	1	1	3	5	8	2	4		2	2	7		2
P42704	Leucine-rich PPR motif-containing protein, mitochondrial OS=Homo sapiens OX=9606 GN=LRPPRC PE=1 SV=3	15	17	48	17	1394	157.8	6.13		8		7	8		7			1	8				20.5		23.66	26.48		14.96			4.92	7.94				3		6	6		6			1	4
P15090	Fatty acid-binding protein, adipocyte OS=Homo sapiens OX=9606 GN=FABP4 PE=1 SV=3	58	7	1009	7	132	14.7	7.14	113	73	260	139	16	8	41	39	19	77	88	5	42	324.61	174.32	869.46	456.35	44.11	21.22	59.76	94.05	42.87	206.72	184.44	13.17	104.09	6	4	6	7	5	5	5	3	6	6	5	3	5
Q07954	Prolow-density lipoprotein receptor-related protein 1 OS=Homo sapiens OX=9606 GN=LRP1 PE=1 SV=2	6	18	38	18	4544	504.3	5.39	1		1	2	9		5	1	2	3	11		2	0		3.44	7.01	37.93		10.58	2.43	0	7.3	7.5		5.06	1		1	2	7		4	1	1	3	5		2
P10515	Dihydrolipoyllysine-residue acetyltransferase component of pyruvate dehydrogenase complex, mitochondrial OS=Homo sapiens OX=9606 GN=DLAT PE=1 SV=3	22	12	98	12	647	69	7.84	2	8	5	12	9	3	11	3	1	7	25	3	2	3.67	18.8	14.55	49.1	38.18	6.66	20.21	5.2	0	18.26	25.41	8.6	6.15	1	2	5	5	5	2	6	1	1	4	7	2	1
Q15907	Ras-related protein Rab-11B OS=Homo sapiens OX=9606 GN=RAB11B PE=1 SV=4	59	11	95	11	218	24.5	5.94	6	3	5	9	5	4	14	3	5	16	12		12	10.69	9.33	14.02	39.6	19.79	3.51	32.24	5.77	9.21	43.61	16.37		35.74	4	1	5	5	3	3	7	1	4	7	4		5
P0CG39	POTE ankyrin domain family member J OS=Homo sapiens OX=9606 GN=POTEJ PE=3 SV=1	6	6	626	1	1038	117.3	5.97	45	144	32	7	5	12	50	43	8	50	55	36	49	116.12	475.68	100.03	24.11	14.48	23.71	136.75	129.8	18.81	148.84	157.86	117.62	134.2	4	5	5	3	3	4	5	5	4	5	5	5	5
P31040	Succinate dehydrogenase [ubiquinone] flavoprotein subunit, mitochondrial OS=Homo sapiens OX=9606 GN=SDHA PE=1 SV=2	26	13	36	13	664	72.6	7.39	3			7	3	1	9		1	3	4	1	4	6.66			27.3	13.62	4.91	22.53		3.11	9.66	6.69	3.49	12.97	2			3	3	1	5		1	2	3	1	3
P62820	Ras-related protein Rab-1A OS=Homo sapiens OX=9606 GN=RAB1A PE=1 SV=3	65	12	128	5	205	22.7	6.21	11	16	4	11	9	4	10	6	7	9	12	2	8	25.57	43.21	10.97	43.7	38.68	13.27	21.38	15.1	19.07	23.17	23.3	5.91	21.97	4	4	4	5	4	3	4	2	5	4	4	2	5
P28838	Cytosol aminopeptidase OS=Homo sapiens OX=9606 GN=LAP3 PE=1 SV=3	45	19	38	19	519	56.1	7.93	1			2	12		9		2	1	7		4	0			8.34	39.89		20.79		0	3.76	6.2		6.94	1			2	8		7		1	1	4		4
P13073	Cytochrome c oxidase subunit 4 isoform 1, mitochondrial OS=Homo sapiens OX=9606 GN=COX4I1 PE=1 SV=1	42	10	185	10	169	19.6	9.51	16	20	11	10	2	1	25	6	2	27	38	6	4	23.9	62.52	32.85	36.55	8.16	0	62.38	17.78	2.09	74.11	73.62	16.57	10.22	4	3	4	5	1	1	8	2	2	7	6	3	3
P0C0L5	Complement C4-B OS=Homo sapiens OX=9606 GN=C4B PE=1 SV=2	10	12	75	12	1744	192.6	7.27	5	11	3		6			8	2	11	11	10	2	12.88	19.07	9.33		33.06			21.76	7.6	40.82	18.2	34.7	6.25	3	1	2		3			1	1	8	4	5	2
P39060	Collagen alpha-1(XVIII) chain OS=Homo sapiens OX=9606 GN=COL18A1 PE=1 SV=5	9	11	65	11	1754	178.1	6.01	20		7	2	2		13	1	3	8	9			37.1		18.95	6.62	9.93		35.86	2.32	3.62	31.34	7.04			6		4	2	2		8	1	2	5	2
P51572	B-cell receptor-associated protein 31 OS=Homo sapiens OX=9606 GN=BCAP31 PE=1 SV=3	36	13	132	13	246	28	8.44	6	5	6	3	3	1	16	5	9	19	28	5	11	4.33	15.26	17.36	9.96	14.82	1.67	37.27	10.3	10.59	40.82	42.89	11.94	31.73	4	1	4	2	2	1	7	3	6	7	7	3	5
P22748	Carbonic anhydrase 4 OS=Homo sapiens OX=9606 GN=CA4 PE=1 SV=2	33	10	104	10	312	35	7.83			11	9	9		17	8	2	27	17	4				35.29	26.81	32.7		35.18	17.06	7.37	64.96	22.81	6.72				7	4	5		5	3	2	7	5	3
P69892	Hemoglobin subunit gamma-2 OS=Homo sapiens OX=9606 GN=HBG2 PE=1 SV=2	73	10	321	1	147	16.1	7.2	19	28	28	8	7	2	19	2	3	54	46	12	58	14.75	77.58	75.45	24.41	18.34	5.23	46.3	3.71	4.81	137.96	103.49	31.08	136.94	2	2	1	3	2	1	1	1	1	8	8	1	6
P01860	Immunoglobulin heavy constant gamma 3 OS=Homo sapiens OX=9606 GN=IGHG3 PE=1 SV=2	26	8	245	1	377	41.3	7.9	18	18	23	3	7	3	20	40	7	25	21	13	30	18.84	55.74	56.28	8.88	20.63	4.27	43.73	79.22	4.3	72.81	20.44	31.87	88.53	4	2	7	2	3	2	5	5	4	6	4	5	6
P09493-8	Isoform 8 of Tropomyosin alpha-1 chain OS=Homo sapiens OX=9606 GN=TPM1	41	11	143	2	284	32.8	4.75	26	22	6	8	10	1	17	3	2	10	19	13	1	69.4	84.52	26.79	29.14	34.54	2.42	48.24	6.36	10.35	32.92	41.47	53.75	0	5	3	3	4	4	1	9	2	1	4	7	4	1
P06744	Glucose-6-phosphate isomerase OS=Homo sapiens OX=9606 GN=GPI PE=1 SV=4	29	13	72	13	558	63.1	8.32	1		4	11	3		4	1	7	4	11		21	1.64		11.42	30.5	11.74		5.91	1.81	13.86	9.46	17.55		60.51	1		4	7	2		3	1	4	3	5		9
P17931	Galectin-3 OS=Homo sapiens OX=9606 GN=LGALS3 PE=1 SV=5	33	8	108	8	250	26.1	8.56	25	1	9	8	1		12	3	1	10	18	4	16	54.83	2.1	28.43	28.68	4.11		31.44	12.02	0	29.32	29.09	9.94	48.9	6	1	6	4	1		4	2	1	5	5	2	6
P08754	Guanine nucleotide-binding protein G(i) subunit alpha OS=Homo sapiens OX=9606 GN=GNAI3 PE=1 SV=3	29	10	230	2	354	40.5	5.69	24	14	6	18	19	3	22	22	3	23	40	4	14	64.07	38.24	16.15	51.88	49.47	3.97	42.33	58.41	0	62.38	77.4	11.21	29.64	4	3	5	4	4	2	8	6	3	6	8	2	6
P62701	40S ribosomal protein S4, X isoform OS=Homo sapiens OX=9606 GN=RPS4X PE=1 SV=2	52	12	74	12	263	29.6	10.15	4	5	9	12	6		2	4	1	7	11		3	3.79	19.89	30.38	48.35	23.91		4.84	10.11	0	18.79	11.76		7.54	2	1	7	7	3		2	2	1	3	5		2
P0DP25	Calmodulin-3 OS=Homo sapiens OX=9606 GN=CALM3 PE=1 SV=1	37	9	355	9	149	16.8	4.22	43	46	18	11	3	3	36	28	7	36	68	4	3	88.53	127.35	44.15	37.32	10.27	4.59	84.74	67.61	16.88	92.01	137.35	9.83	9.01	6	4	6	4	1	2	6	4	3	7	7	3	1
O75891	Cytosolic 10-formyltetrahydrofolate dehydrogenase OS=Homo sapiens OX=9606 GN=ALDH1L1 PE=1 SV=2	21	14	35	13	902	98.8	5.94			2	11	1		1			8	9		3			8.14	38.12	5.18		2.23			23.74	7.35		9.8			2	7	1		1			6	4		2
P49189	4-trimethylaminobutyraldehyde dehydrogenase OS=Homo sapiens OX=9606 GN=ALDH9A1 PE=1 SV=3	33	14	61	14	494	53.8	5.87	1	1	4	8	2		7	2		1	18		17	2.15	0	9.42	32.1	7.12		18.43	5.95		2.61	26.01		47.26	1	1	4	4	2		3	1		1	5		9
P69891	Hemoglobin subunit gamma-1 OS=Homo sapiens OX=9606 GN=HBG1 PE=1 SV=2	74	10	318	1	147	16.1	7.2	19	28	28	8	8	2	19	2	3	52	45	12	57	14.75	77.58	75.45	24.41	22.33	5.23	46.3	3.71	4.81	131.5	101.06	31.08	133.35	2	2	1	3	3	1	1	1	1	7	7	1	5
P48047	ATP synthase subunit O, mitochondrial OS=Homo sapiens OX=9606 GN=ATP5PO PE=1 SV=1	60	11	225	11	213	23.3	9.96	21	32	11	10	6	6	21	8	7	9	39	5	14	57.89	136.07	41.21	35.55	20.09	3.81	61.5	20.96	7.7	24.79	91.86	12.7	38.99	4	4	6	4	4	4	5	2	6	4	7	3	4
P61224	Ras-related protein Rap-1b OS=Homo sapiens OX=9606 GN=RAP1B PE=1 SV=1	51	9	191	2	184	20.8	5.78	19	12	4	5	8	9	19	17	6	17	40	3	11	47.07	34.25	11.22	17.04	23.56	20.7	41.82	50.75	10.81	47.4	94.54	7.98	26.95	4	2	3	3	3	4	6	5	4	6	7	2	4
P09493-10	Isoform 10 of Tropomyosin alpha-1 chain OS=Homo sapiens OX=9606 GN=TPM1	40	11	139	1	284	32.8	4.77	22	24	6	9	10	1	15	3	2	10	18	13	1	61.22	90.4	26.79	32.2	34.54	2.42	41.29	6.36	10.35	32.92	39.07	53.75	0	4	4	3	5	4	1	8	2	1	4	7	4	1
O00264	Membrane-associated progesterone receptor component 1 OS=Homo sapiens OX=9606 GN=PGRMC1 PE=1 SV=3	39	10	207	9	195	21.7	4.7	27	10	16	11	4	7	22	10	7	22	25	4	13	77.97	28.18	55.71	44.08	14.55	6.61	69.19	30	6.24	77.36	59.55	11.35	38.21	5	2	8	6	2	5	6	4	4	7	6	3	5
Q9GZM7	Tubulointerstitial nephritis antigen-like OS=Homo sapiens OX=9606 GN=TINAGL1 PE=1 SV=1	27	8	113	8	467	52.4	6.99	13	7	12	13	6	5	10	4	6	12	9	4	3	40.08	29.86	41.9	47.85	22.24	14.46	30.19	13.93	18.58	42.88	26.29	13.88	10.23	2	3	5	5	4	4	3	2	4	3	2	2	2
Q96I99	Succinate--CoA ligase [GDP-forming] subunit beta, mitochondrial OS=Homo sapiens OX=9606 GN=SUCLG2 PE=1 SV=2	35	14	123	14	432	46.5	6.39	3	14	7	11	8	3	19	4	1	10	28		5	0	30.18	20.97	36.16	28.3	5.39	43.15	8.34	2.02	25.87	38.21		12.92	2	2	7	8	5	3	8	2	1	7	8		3
P09429	High mobility group protein B1 OS=Homo sapiens OX=9606 GN=HMGB1 PE=1 SV=3	32	7	36	6	215	24.9	5.74	10		8	6			4		1		7			25.44		35.32	26.81			11.29		3.5		17.63			5		5	3			3		1		3
P05141	ADP/ATP translocase 2 OS=Homo sapiens OX=9606 GN=SLC25A5 PE=1 SV=7	40	14	316	5	298	32.8	9.69	32	27	10	8	9	8	37	14	4	28	52	15	22	54.64	62.62	26.07	23.36	28.9	5.41	69.24	32.45	0	67.49	77.33	33.52	52.03	8	5	7	5	5	6	10	4	3	8	8	7	8
Q6YN16	Hydroxysteroid dehydrogenase-like protein 2 OS=Homo sapiens OX=9606 GN=HSDL2 PE=1 SV=1	49	14	50	14	418	45.4	7.99		1	6	6	10	6	8		2		9		1		3.05	17.02	19.43	38.86	14.63	21.31		6.39		17.56		1.88		1	4	5	6	4	4		2		5		1
Q9Y6N5	Sulfide:quinone oxidoreductase, mitochondrial OS=Homo sapiens OX=9606 GN=SQOR PE=1 SV=1	30	11	41	11	450	49.9	9.11	7		3	7	7		7		1	4	3	1	1	5.84		9.04	34.24	32.18		22.25		4.46	15.3	3.26	3.59	3.52	4		3	4	4		4		1	3	2	1	1
Q5JWF2	Guanine nucleotide-binding protein G(s) subunit alpha isoforms XLas OS=Homo sapiens OX=9606 GN=GNAS PE=1 SV=2	10	11	197	10	1037	111	5.03	17	16	5	13	5	4	19	21	4	29	34	3	10	27.18	43.49	11.82	40.26	8.84	10.25	49.73	44.94	6.54	74.31	53.49	5.22	27.43	4	3	3	7	2	2	9	5	3	10	7	2	5
P16452	Erythrocyte membrane protein band 4.2 OS=Homo sapiens OX=9606 GN=EPB42 PE=1 SV=3	21	12	55	12	691	77	8.09	2			1	2							50		2.26			2.5	7.22							137.35		1			1	2							11
Q96DC8	Enoyl-CoA hydratase domain-containing protein 3, mitochondrial OS=Homo sapiens OX=9606 GN=ECHDC3 PE=1 SV=2	42	9	50	9	303	32.6	8.65	5		9	12	5	1				6	9		3	9.65		38.52	46.67	22.52	4.61				21.33	16.8		8.1	1		5	5	2	1				3	4		3
O43852	Calumenin OS=Homo sapiens OX=9606 GN=CALU PE=1 SV=2	41	11	51	11	315	37.1	4.64		6	1	5	9		14		3	1	6		1		16.52	3.51	17.88	39.57		38.62		1.93	2.74	8.71		3.46		1	1	3	4		8		2	1	2		1
Q96QK1	Vacuolar protein sorting-associated protein 35 OS=Homo sapiens OX=9606 GN=VPS35 PE=1 SV=2	16	10	38	10	796	91.6	5.49		2	2	8	2	1	1	1	1	10	1		8		4.44	2.87	28.49	8.35	3.02	2.26	0	0	31.78	0		22.14		1	2	4	2	1	1	1	1	6	1		6
Q00839	Heterogeneous nuclear ribonucleoprotein U OS=Homo sapiens OX=9606 GN=HNRNPU PE=1 SV=6	15	11	47	11	825	90.5	6		4	6	6	4	2	5		4	4	5		2		19.3	21.18	23.75	19.58	6.66	8		4.31	7.43	8.57		3.71		1	5	4	2	1	5		4	3	3		1
P11233	Ras-related protein Ral-A OS=Homo sapiens OX=9606 GN=RALA PE=1 SV=1	49	9	122	5	206	23.6	7.11		20	3	10	9	3	14	7	3	8	17		7		43.82	6.65	29.63	16	2.09	35.66	21.14	9.77	19.63	33.74		16.49		2	2	6	4	3	6	3	3	3	6		3
P24539	ATP synthase F(0) complex subunit B1, mitochondrial OS=Homo sapiens OX=9606 GN=ATP5PB PE=1 SV=2	35	9	80	9	256	28.9	9.36	4	4	7	8	4	2	8	1	3	6	22	2	4	4.73	13.48	22.42	31.07	12.7	3.41	19.17	2.54	11.58	13.07	43.08	5.08	15.19	2	1	6	4	2	2	5	1	2	3	6	1	2
Q86UX2	Inter-alpha-trypsin inhibitor heavy chain H5 OS=Homo sapiens OX=9606 GN=ITIH5 PE=2 SV=2	22	16	45	16	942	104.5	8.28	1		6	8	1	1	3	1	1	12	6		3	1.76		16.61	28.98	2.66	2.45	6.6	1.93	3.38	29.83	1.6		8.26	1		6	5	1	1	3	1	1	8	3		2
Q99536	Synaptic vesicle membrane protein VAT-1 homolog OS=Homo sapiens OX=9606 GN=VAT1 PE=1 SV=2	28	7	89	7	393	41.9	6.29	6		7	5			18	4	5	7	15	1	13	14.31		32.28	18.04			67.77	16.46	19.09	28.53	51.82	5.65	55.21	3		4	4			7	3	3	3	4	1	6
O43491	Band 4.1-like protein 2 OS=Homo sapiens OX=9606 GN=EPB41L2 PE=1 SV=1	10	8	27	8	1005	112.5	5.44				6	9		6			1			5				27.23	40.17		17.49			4.5			13.97				2	3		5			1			4
O43301	Heat shock 70 kDa protein 12A OS=Homo sapiens OX=9606 GN=HSPA12A PE=1 SV=2	22	12	42	10	675	74.9	6.77				5	9	3	7		1	2	2		13				11.88	29.49	0	21.7		0	5.7	2.16		34.7				3	6	2	4		1	2	2		6
P51648	Aldehyde dehydrogenase family 3 member A2 OS=Homo sapiens OX=9606 GN=ALDH3A2 PE=1 SV=1	26	12	60	12	485	54.8	7.88		1	4	4	4	1	17	3	2	3	15		4		2.51	9.91	18.16	15.67	0	41.35	9.43	3.51	6.8	32.67		13.09		1	4	3	3	1	8	2	2	3	3		2
Q9BXN1	Asporin OS=Homo sapiens OX=9606 GN=ASPN PE=1 SV=2	30	10	43	10	380	43.4	7.08	6	5	12		8	9			1		2			15.99	14.73	40.84		33.26	14.9			0		3.78			2	1	8		5	5			1		1
P62937	Peptidyl-prolyl cis-trans isomerase A OS=Homo sapiens OX=9606 GN=PPIA PE=1 SV=2	60	9	231	8	165	18	7.81	36	5	12	9	4	6	25	30	6	13	43	5	32	82.93	13.75	32.57	40.64	11.95	6.27	51.28	77.2	7.29	29.73	73.64	12.79	93.44	5	2	7	5	3	4	7	4	5	6	5	3	7
P54289	Voltage-dependent calcium channel subunit alpha-2/delta-1 OS=Homo sapiens OX=9606 GN=CACNA2D1 PE=1 SV=3	12	10	39	10	1103	124.5	5.27	3	2	1	5	1		5		4	2	7		7	5.29	4.53	2.23	20	4.36		11.56		6.65	8.24	7.48		16.28	2	1	1	5	1		4		3	2	3		5
Q8NBS9	Thioredoxin domain-containing protein 5 OS=Homo sapiens OX=9606 GN=TXNDC5 PE=1 SV=2	28	11	78	11	432	47.6	5.97	1	9	8	6	3	2	14	1	4	9	5		11	0	27.24	24.1	17.95	10.31	7.18	25.96	2.15	7.79	23.01	4.21		19.89	1	1	6	5	2	1	5	1	3	5	2		5
P54920	Alpha-soluble NSF attachment protein OS=Homo sapiens OX=9606 GN=NAPA PE=1 SV=3	40	8	46	8	295	33.2	5.36	2		2	10	10		7		1	4	6		4	4.12		8.6	39.62	40.43		19.93		0	14.5	8.35		13.36	1		2	4	6		4		1	2	2		3
P19827	Inter-alpha-trypsin inhibitor heavy chain H1 OS=Homo sapiens OX=9606 GN=ITIH1 PE=1 SV=3	16	11	28	11	911	101.3	6.79	10		13	5										14.43		45.17	21.82										3		10	3
O75083	WD repeat-containing protein 1 OS=Homo sapiens OX=9606 GN=WDR1 PE=1 SV=4	28	10	43	10	606	66.2	6.65	4	3	2	4	5		9		2	5	2		4	5.99	10.74	5.03	13.28	26.24		19.66		0	17.74	0		12.73	2	1	2	3	4		5		1	4	1		2
P62834	Ras-related protein Rap-1A OS=Homo sapiens OX=9606 GN=RAP1A PE=1 SV=1	51	9	154	2	184	21	6.67	10	6	3	3	8	8	17	17	6	16	29	4	9	23.36	17.21	8.14	9.24	23.56	18.6	36.4	44.91	10.73	42.75	70.8	10.74	21.19	3	1	2	2	3	4	6	5	4	6	6	3	3
Q9Y6C2	EMILIN-1 OS=Homo sapiens OX=9606 GN=EMILIN1 PE=1 SV=3	12	11	45	11	1016	106.6	5.17	11		9	4		1	8	1		4	4		3	25.08		31.1	19.79		3.11	24.36	3.12		11.74	5.32		10.98	3		7	3		1	4	1		3	2		2
Q9NQC3-3	Isoform C of Reticulon-4 OS=Homo sapiens OX=9606 GN=RTN4	32	7	84	2	199	22.4	9.31	5	11	1	2	4		17	6	1	9	15		4	7.93	30.31	2.22	10.85	15.95		50.16	19.18	3.76	27.02	39.54		13.8	3	4	1	1	2		3	2	1	4	3		3
P02763	Alpha-1-acid glycoprotein 1 OS=Homo sapiens OX=9606 GN=ORM1 PE=1 SV=1	34	6	43	4	201	23.5	5.02	8		11		2		1			19		2		20.49		37.97		7.85		2.61			58.91		6.34		3		5		1		1			6		2
Q9NR31	GTP-binding protein SAR1a OS=Homo sapiens OX=9606 GN=SAR1A PE=1 SV=1	38	8	91	8	198	22.4	6.68	3	7	1	15	5	2	8	10	3	12	13		12	6.58	22.45	2.1	48.95	21.92	0	22.81	24.48	6.37	36.71	22.5		41.34	1	2	1	5	2	1	2	2	1	5	3		4
P16615	Sarcoplasmic/endoplasmic reticulum calcium ATPase 2 OS=Homo sapiens OX=9606 GN=ATP2A2 PE=1 SV=1	14	11	83	11	1042	114.7	5.34	3	17		3	6	1	9	9	1		9	1	1	9.57	51.9		8.98	25.39	3.33	18.02	20.68	0		21.35	0	2.31	1	4		2	4	1	5	3	1		3	1	1
Q9BTV4	Transmembrane protein 43 OS=Homo sapiens OX=9606 GN=TMEM43 PE=1 SV=1	38	10	94	10	400	44.8	8.13	13	4	3	3	4		16	6	5	6	11		13	11.66	8.48	12.87	8.09	12.96		33.17	9.03	6.21	13.75	14.51		35.26	4	1	3	2	3		6	1	3	3	2		6
P08779	Keratin, type I cytoskeletal 16 OS=Homo sapiens OX=9606 GN=KRT16 PE=1 SV=4	19	11	64	2	473	51.2	5.05	6	9				8	15			1	6	2	17	8.51	23.23				14.98	28.71			2.18	5.56	7.03	48.07	2	3				4	4			1	2	1	8
P23528	Cofilin-1 OS=Homo sapiens OX=9606 GN=CFL1 PE=1 SV=3	57	10	96	8	166	18.5	8.09	5		10	10	5	2	11	4	4	11	19		15	2.7		36.92	40.45	21.92	7.28	16.94	8.16	17.37	35.77	25.02		48.43	2		4	4	2	1	5	2	2	3	5		5
P35241	Radixin OS=Homo sapiens OX=9606 GN=RDX PE=1 SV=1	18	11	123	1	583	68.5	6.37	6	28	9	7	5	2	9	1	2	8	3	4	20	3.85	72.94	21.34	17.02	13.82	0	16.09	2.57	0	15.49	0	6	47.72	3	3	5	5	3	1	3	1	1	2	1	2	7
Q9Y277	Voltage-dependent anion-selective channel protein 3 OS=Homo sapiens OX=9606 GN=VDAC3 PE=1 SV=1	37	8	60	7	283	30.6	8.66	8	1	2	6	4		9			9	7	5	2	14.88	2.94	5.8	19.3	16.31		25.6			23.68	10.87	12.38	4.13	4	1	1	3	3		6			3	3	3	2
Q9NVD7	Alpha-parvin OS=Homo sapiens OX=9606 GN=PARVA PE=1 SV=1	21	8	108	8	372	42.2	5.95	7		2	6	11		13	13		9	28		12	7.75		5.35	17.77	32.52		20.86	36.07		22.21	29.89		32.32	3		2	4	3		5	3		4	6		6
P12235	ADP/ATP translocase 1 OS=Homo sapiens OX=9606 GN=SLC25A4 PE=1 SV=4	35	11	222	3	298	33	9.76	17	16	7	9	8	9	23	10	6	24	33	8	15	24.6	35.13	17.93	27.74	26.67	1.81	46.97	23.12	0	56.97	55.17	17.1	33.51	5	4	5	5	3	6	7	3	4	8	5	4	5
P02533	Keratin, type I cytoskeletal 14 OS=Homo sapiens OX=9606 GN=KRT14 PE=1 SV=4	18	11	66	2	472	51.5	5.16	6	9				8	17			1	6	2	17	8.51	23.23				14.98	32.64			2.18	5.56	7.03	45.59	2	3				4	5			1	2	1	8
P14314	Glucosidase 2 subunit beta OS=Homo sapiens OX=9606 GN=PRKCSH PE=1 SV=2	17	10	66	10	528	59.4	4.41	3	5	9	9	4		13		6	1	12		1	6.97	21.98	24.78	30.96	18.42		35.96		9.23	4.9	26.11		3.46	2	1	6	5	3		6		4	1	5		1
P00734	Prothrombin OS=Homo sapiens OX=9606 GN=F2 PE=1 SV=2	20	10	21	10	622	70	5.9			2									19				6.91									66.27				2									10
P01861	Immunoglobulin heavy constant gamma 4 OS=Homo sapiens OX=9606 GN=IGHG4 PE=1 SV=1	30	7	162	1	327	35.9	7.36	7	15	19	3	10	3	14	15	4	19	11	8	19	11.91	50.04	53.1	8.88	30.73	4.27	32.02	31.36	4.3	58.5	15.5	21.15	51.32	2	1	5	2	3	2	4	2	2	4	3	4	5
Q13085	Acetyl-CoA carboxylase 1 OS=Homo sapiens OX=9606 GN=ACACA PE=1 SV=2	6	10	47	1	2346	265.4	6.37	1	8	4	6	2	1	1	1		3	6		1	0	19.19	14.67	32.57	9.49	5.4	3.08	0		9.83	9.34		3.18	1	2	4	4	2	1	1	1		3	3		1
Q15084	Protein disulfide-isomerase A6 OS=Homo sapiens OX=9606 GN=PDIA6 PE=1 SV=1	24	8	54	8	440	48.1	5.08	5	2	5	6	1	2	10		4	2	11		5	8.1	7.26	17.36	20.23	2.34	6.24	27.84		12.74	6.15	14.75		15.13	2	2	5	5	1	1	4		3	1	3		2
P21980	Protein-glutamine gamma-glutamyltransferase 2 OS=Homo sapiens OX=9606 GN=TGM2 PE=1 SV=2	19	13	98	13	687	77.3	5.22	25	3		3	2		6				29	18		47.51	8.98		7.42	4.73		11.95				43.43	50.36		4	1		2	2		3				7	9
P23946	Chymase OS=Homo sapiens OX=9606 GN=CMA1 PE=1 SV=1	34	7	61	7	247	27.3	9.29			8	2	8	2	8	4		13	1	1	14			27.88	8.24	31.1	2.6	17.89	18.89		41.69	0	2.3	40.36			5	2	4	2	4	1		5	1	1	5
P18669	Phosphoglycerate mutase 1 OS=Homo sapiens OX=9606 GN=PGAM1 PE=1 SV=2	37	7	30	7	254	28.8	7.18	2		2	4	2		5			3	7		5	5.6		5.58	17.4	5.85		19.11			9.05	19.63		19.11	1		2	3	1		3			2	2		3
P05165	Propionyl-CoA carboxylase alpha chain, mitochondrial OS=Homo sapiens OX=9606 GN=PCCA PE=1 SV=4	19	10	31	10	728	80	7.52		5	4	10	2		3			3	4				11.95	17.68	33.18	7.59		7.27			12.4	0				1	4	6	1		2			3	3
P46939	Utrophin OS=Homo sapiens OX=9606 GN=UTRN PE=1 SV=2	7	17	22	17	3433	394.2	5.33				4	8		2	1	1		5						15.65	28.06		4.62	1.94	0		1.91						4	7		2	1	1		4
P62070	Ras-related protein R-Ras2 OS=Homo sapiens OX=9606 GN=RRAS2 PE=1 SV=1	33	7	41	6	204	23.4	6.01	2			5	8		5	2	2	6	1		5	0			18.29	24.34		8.91	3.86	0	18.01	1.93		12.26	1			4	4		2	1	2	3	1		2
Q9NSE4	Isoleucine--tRNA ligase, mitochondrial OS=Homo sapiens OX=9606 GN=IARS2 PE=1 SV=2	15	11	26	11	1012	113.7	7.2			3	10	7		3		1		2					8.46	34.08	28.21		7.1		0		0					3	6	4		2		1		1
Q9BY49	Peroxisomal trans-2-enoyl-CoA reductase OS=Homo sapiens OX=9606 GN=PECR PE=1 SV=2	45	9	26	9	303	32.5	8.81				6	3		7			1	6		3				28.26	16.57		22.03			5.15	10.4		8.01				3	2		5			1	2		2
P39656	Dolichyl-diphosphooligosaccharide--protein glycosyltransferase 48 kDa subunit OS=Homo sapiens OX=9606 GN=DDOST PE=1 SV=4	27	9	46	9	456	50.8	6.55	2	3	2	2	4	2	5	5	2	3	10		4	4.68	7.88	5.29	5.6	14.68	3.78	11.99	10.98	10.45	9.6	18.47		9.74	2	1	2	2	3	2	3	2	2	2	3		2
P17612	cAMP-dependent protein kinase catalytic subunit alpha OS=Homo sapiens OX=9606 GN=PRKACA PE=1 SV=2	25	8	69	8	351	40.6	8.79			1	6	9	1	9	5	4	11	9		14			3.92	23.27	37.2	0	16.27	11.25	3.47	24.37	14.39		34.98			1	3	3	1	5	2	3	3	3		5
P49419-2	Isoform 2 of Alpha-aminoadipic semialdehyde dehydrogenase OS=Homo sapiens OX=9606 GN=ALDH7A1	29	11	22	11	511	55.3	6.86			2	8	10		1									7.16	28.87	39.46		2.11									2	6	6		1
P61586	Transforming protein RhoA OS=Homo sapiens OX=9606 GN=RHOA PE=1 SV=1	38	8	93	3	193	21.8	6.1	16	7	2	6	8		17	1	5	6	13		5	42.09	21.95	7.93	21.35	28.91		48.67	2.86	10.69	20.2	28.41		19.02	5	2	2	3	4		5	1	3	5	3		2
P53597	Succinate--CoA ligase [ADP/GDP-forming] subunit alpha, mitochondrial OS=Homo sapiens OX=9606 GN=SUCLG1 PE=1 SV=4	32	8	84	8	346	36.2	8.79		3	7	1	5	1	18	5	1	7	23		10		7.58	28.59	4.44	17.56	2.71	54.02	14.33	0	22.73	56.12		33.32		1	5	1	2	1	7	2	1	3	5		4
Q01469	Fatty acid-binding protein 5 OS=Homo sapiens OX=9606 GN=FABP5 PE=1 SV=3	66	8	57	8	135	15.2	7.01	6		6	4	2		21		1		17			18.14		18.3	14.22	4.28		57.57		1.68		42.96			2		5	2	1		7		1		4
Q08043	Alpha-actinin-3 OS=Homo sapiens OX=9606 GN=ACTN3 PE=1 SV=2	9	8	72	1	901	103.2	5.52	11	15	1		2		5	7		8	11	1	9	23.4	46.27	2.5		12.24		11.84	18.41		21.8	15.49	5.04	24.63	3	2	1		1		2	2		3	2	1	5
P05387	60S acidic ribosomal protein P2 OS=Homo sapiens OX=9606 GN=RPLP2 PE=1 SV=1	71	5	64	5	115	11.7	4.54	14		3	3	7		8	6	1	8	11			38.13		14.69	16.3	30.81		26.09	15.57	0	32.82	19.8			3		2	3	4		3	1	1	2	2
P84243	Histone H3.3 OS=Homo sapiens OX=9606 GN=H3F3A PE=1 SV=2	63	12	468	12	136	15.3	11.27	43	74	23	13	19	7	45	44	7	38	52	8	30	90.29	161.54	52.55	40.31	46.88	9.45	86.92	98.15	9.12	75.02	94.27	17.56	60.05	7	4	7	5	9	4	6	5	5	6	6	2	7
Q9UBI6	Guanine nucleotide-binding protein G(I)/G(S)/G(O) subunit gamma-12 OS=Homo sapiens OX=9606 GN=GNG12 PE=1 SV=3	76	8	50	8	72	8	8.97			4	3	6	2	4		2	7	19		3			13.87	10.44	24.19	8.55	11.21		7.87	26.12	44.33		10.45			3	2	4	1	3		1	2	4		2
Q15404	Ras suppressor protein 1 OS=Homo sapiens OX=9606 GN=RSU1 PE=1 SV=3	30	9	41	9	277	31.5	8.65	2			10	5					8	7		9	1.71			41.39	10.86					20.47	9.33		23.78	1			3	3					4	4		5
P18124	60S ribosomal protein L7 OS=Homo sapiens OX=9606 GN=RPL7 PE=1 SV=1	38	8	51	8	248	29.2	10.65	1		6	7	8	2	6		4	12	1		4	2.63		19.92	23.91	26.86	5.58	10.88		5.17	32.15	0		6.28	1		5	3	3	1	3		3	4	1		3
P07737	Profilin-1 OS=Homo sapiens OX=9606 GN=PFN1 PE=1 SV=2	54	7	125	7	140	15	8.27	11	3	11	9	2	1	12	6	4	9	22	1	27	19.42	10.54	33.98	30.86	7.56	2.89	27.45	12.19	6.45	21.16	35.53	2.47	90.54	3	2	6	3	1	1	4	2	2	4	5	1	6
Q9UIJ7	GTP:AMP phosphotransferase AK3, mitochondrial OS=Homo sapiens OX=9606 GN=AK3 PE=1 SV=4	55	12	52	12	227	25.6	9.16	2	8	6	8	4		9		2	1	2			2.42	19.95	24.02	32.93	15.71		22.06		0	2.35	0			1	2	4	6	2		7		2	1	1
P30044	Peroxiredoxin-5, mitochondrial OS=Homo sapiens OX=9606 GN=PRDX5 PE=1 SV=4	38	7	86	7	214	22.1	8.7	1	5	10	14	6		7		4	6	11		16	0	12.7	30.26	49.86	21.66		15.21		3.48	13.88	14.41		45.91	1	1	5	7	3		4		3	3	3		5
P07339	Cathepsin D OS=Homo sapiens OX=9606 GN=CTSD PE=1 SV=1	27	10	95	10	412	44.5	6.54	2	10	16	8	5		13		1	10	21			3.95	31.46	42.47	24.29	16.12		25.85		2.24	23.93	37.07			1	2	9	4	2		5		1	5	5
P36542	ATP synthase subunit gamma, mitochondrial OS=Homo sapiens OX=9606 GN=ATP5F1C PE=1 SV=1	27	9	113	9	298	33	9.22	6	6	9	10	6	4	24	2	6	12	16	3	4	6.83	18.41	25.06	29.4	22.73	1.61	53.09	4.8	4.35	32.76	33.92	7.83	9.73	2	2	5	4	4	3	6	2	4	5	3	3	3
P61604	10 kDa heat shock protein, mitochondrial OS=Homo sapiens OX=9606 GN=HSPE1 PE=1 SV=2	64	8	177	8	102	10.9	8.92	7	20	15	18	7	6	15	5	7	6	50	4		4.95	27.36	33.71	54.63	20.65	4.4	26.52	1.65	6.15	7.74	46.43	7.04		3	3	6	6	2	4	4	1	4	2	5	1
P22314	Ubiquitin-like modifier-activating enzyme 1 OS=Homo sapiens OX=9606 GN=UBA1 PE=1 SV=3	10	8	41	8	1058	117.8	5.76		5	1	5	2			10		2	4		9		6.76	3.29	22.86	9.59			13.77		8.06	0		29.35		1	1	3	2			1		1	1		4
Q6NVY1	3-hydroxyisobutyryl-CoA hydrolase, mitochondrial OS=Homo sapiens OX=9606 GN=HIBCH PE=1 SV=2	26	9	27	9	386	43.5	8.19			2	11	4	1	3			1	4		1			5.99	33.85	14.28	0	9.82			2.08	2.38		2.81			2	5	3	1	2			1	3		1
P19338	Nucleolin OS=Homo sapiens OX=9606 GN=NCL PE=1 SV=3	16	11	35	11	710	76.6	4.7	6		2	4	4		7			5	4		3	11.26		5.31	13.77	13.88		16.84			13.96	5.46		7.44	3		2	3	3		5			4	3		2
O75955	Flotillin-1 OS=Homo sapiens OX=9606 GN=FLOT1 PE=1 SV=3	21	8	19	8	427	47.3	7.49			4	2	6		1			1	1	4				17.72	9.37	27.56		2.12			0	0	18.49				2	2	4		1			1	1	2
P26022	Pentraxin-related protein PTX3 OS=Homo sapiens OX=9606 GN=PTX3 PE=1 SV=3	27	8	12	8	381	41.9	5.01			9	1						2						34.06	2.45						6.76						6	1						2
Q13425	Beta-2-syntrophin OS=Homo sapiens OX=9606 GN=SNTB2 PE=1 SV=1	24	10	28	10	540	57.9	8.82		2	1	3	10		6		1		2				6.47	3.13	10.99	32.6		17.08		0		3.92				1	1	2	5		5		1		1
P47985	Cytochrome b-c1 complex subunit Rieske, mitochondrial OS=Homo sapiens OX=9606 GN=UQCRFS1 PE=1 SV=2	32	7	34	7	274	29.6	8.32	3		3	3	4	1	4				14	2		11.47		16.67	15.87	21.44	5.14	9.62				23.81	7.86		1		2	2	3	1	3				4	2
Q13561	Dynactin subunit 2 OS=Homo sapiens OX=9606 GN=DCTN2 PE=1 SV=4	26	9	25	9	401	44.2	5.21		7		4	3					2			8		18.55		13.47	12					6.88			23.17		2		4	2					1			5
P52272-2	Isoform 2 of Heterogeneous nuclear ribonucleoprotein M OS=Homo sapiens OX=9606 GN=HNRNPM	16	9	34	9	691	73.6	8.82	2		4	8	6		5		1	2			1	8.67		14.6	24.62	16.3		12.15		0	6.69			1.75	1		4	5	4		4		1	2			1
P62244	40S ribosomal protein S15a OS=Homo sapiens OX=9606 GN=RPS15A PE=1 SV=2	56	8	32	8	130	14.8	10.13	2		6	3	5		3	2	2	6	3			7.15		21.75	8.67	20.01		6.69	6.83	0	20.21	3.76			1		5	2	2		2	2	1	4	2
Q9NZM1	Myoferlin OS=Homo sapiens OX=9606 GN=MYOF PE=1 SV=1	7	11	25	10	2061	234.6	6.18	2	9		7	3									3.14	25.13		21.52	8.73									2	2		6	3
P39023	60S ribosomal protein L3 OS=Homo sapiens OX=9606 GN=RPL3 PE=1 SV=2	25	7	24	7	403	46.1	10.18		3		4	4	2	3	3	2	1					8.65		19.76	16.72	12.44	6.83	5.8	11.91	6.37					1		3	2	1	2	1	1	1
P21912	Succinate dehydrogenase [ubiquinone] iron-sulfur subunit, mitochondrial OS=Homo sapiens OX=9606 GN=SDHB PE=1 SV=3	36	10	80	10	280	31.6	8.76	2	2	5	12	12	3	8	3		12	12	3	2	4	6.55	16.4	39.21	32.62	6.54	15.38	7.43		33.76	23.6	8.82	6.48	1	1	3	7	7	2	3	1		5	3	2	1
P20774	Mimecan OS=Homo sapiens OX=9606 GN=OGN PE=1 SV=1	32	11	201	11	298	33.9	5.63	47	32	19	4	6	10	17	21	6	17	17	2	3	103.74	74.34	51.86	9.49	14.28	10.34	36.59	43.26	1.75	41.29	26.68	5.14	7.27	8	5	9	2	3	6	4	5	4	6	3	1	1
P11766	Alcohol dehydrogenase class-3 OS=Homo sapiens OX=9606 GN=ADH5 PE=1 SV=4	21	7	147	7	374	39.7	7.49	3	21	3	7	3		20	11	12	9	13		17	11.65	53.28	9.16	35.39	14.84		38.3	34.81	32.82	21.58	29.14		51.34	1	1	3	2	2		6	2	6	4	3		7
Q01995	Transgelin OS=Homo sapiens OX=9606 GN=TAGLN PE=1 SV=4	61	11	55	11	201	22.6	8.84	6		6	5	1	2	1		3	14	4		13	12		17.75	17.75	3.37	5.14	1.95		6.05	40.24	4.41		34.69	3		5	3	1	1	1		2	5	3		6
P61106	Ras-related protein Rab-14 OS=Homo sapiens OX=9606 GN=RAB14 PE=1 SV=4	44	8	48	6	215	23.9	6.21	2	5	2	4	4	2	8	3	5	5	2	1	1	4.22	13.47	6.17	12.6	13.88	7.72	19.43	7.83	9.37	16.79	6.24	2.94	3.13	2	2	2	4	3	1	4	1	3	2	1	1	1
P08559	Pyruvate dehydrogenase E1 component subunit alpha, somatic form, mitochondrial OS=Homo sapiens OX=9606 GN=PDHA1 PE=1 SV=3	28	12	38	12	390	43.3	8.06	1		3	2	2		6			1	21	1		0		8.78	9.71	9.79		15.9			3.45	21.06	4		1		3	2	1		5			1	7	1
P51148	Ras-related protein Rab-5C OS=Homo sapiens OX=9606 GN=RAB5C PE=1 SV=2	44	7	93	4	216	23.5	8.41	6	18	4	2	6	1	11	5	5	9	11		4	13.28	61.94	12.77	8.95	28.26	0	28.58	13.36	8.27	25.45	25.46		11.64	1	2	3	2	4	1	4	2	4	3	3		3
P37802	Transgelin-2 OS=Homo sapiens OX=9606 GN=TAGLN2 PE=1 SV=3	45	9	50	9	199	22.4	8.25	4		4	3	1	1	8		3	7	6		13	10.57		14	13.9	2.78	2.86	18.98		12.36	21.72	8.09		39.26	1		4	2	1	1	5		2	3	3		7
Q9UIQ6	Leucyl-cystinyl aminopeptidase OS=Homo sapiens OX=9606 GN=LNPEP PE=1 SV=3	11	9	23	9	1025	117.3	5.73				4	6		4			1	2		2				13.23	18.41		10.33			1.82	1.96		5.89				3	4		3			1	1		2
P62269	40S ribosomal protein S18 OS=Homo sapiens OX=9606 GN=RPS18 PE=1 SV=3	41	8	45	8	152	17.7	10.99			7	8	6		3		3	6	2		3			19.96	32.63	22.36		6.66		1.88	14.42	4		6.42			5	4	3		2		2	3	2		1
P35221	Catenin alpha-1 OS=Homo sapiens OX=9606 GN=CTNNA1 PE=1 SV=1	12	8	18	6	906	100	6.29			1	8	2		5			1	1					3.24	32.6	6.51		11.87			2.47	1.94					1	4	2		3			1	1
P13667	Protein disulfide-isomerase A4 OS=Homo sapiens OX=9606 GN=PDIA4 PE=1 SV=2	19	9	17	9	645	72.9	5.07				7	5		2				2						27.43	20.65		4.9				2.05						5	2		2				2
P15088	Mast cell carboxypeptidase A OS=Homo sapiens OX=9606 GN=CPA3 PE=1 SV=2	14	8	168	8	417	48.6	9	2	13	15	8	8	6	18	22	9	22	12	5	21	2.12	34.77	41.94	25.84	25.35	7.35	46.16	63.38	12.13	57.02	20.27	15.4	58.77	1	1	8	3	3	3	7	3	7	7	3	2	7
Q53GQ0	Very-long-chain 3-oxoacyl-CoA reductase OS=Homo sapiens OX=9606 GN=HSD17B12 PE=1 SV=2	29	9	33	9	312	34.3	9.32			2	2	8	1	4			5	3	3	5			6.82	9.76	30.45	3.2	9.62			13.1	3.77	8.05	16.02			1	1	5	1	3			3	2	2	3
Q8WTS1	1-acylglycerol-3-phosphate O-acyltransferase ABHD5 OS=Homo sapiens OX=9606 GN=ABHD5 PE=1 SV=1	38	7	54	7	349	39.1	6.61	3		2	7	6	2	9		3	11			5	6.57		8.89	24.88	23.89	8.33	28.22		8.84	44.99			17.15	1		2	3	2	1	3		3	4			3
Q8IUE6	Histone H2A type 2-B OS=Homo sapiens OX=9606 GN=HIST2H2AB PE=1 SV=3	45	6	236	1	130	14	10.89	43	27	7	7	5	2	11	35	5	13	40	6	8	100.03	68.89	17.45	25.96	15.12	0	19.19	78.73	10.55	28.13	83.46	13.81	20.91	3	1	2	3	2	1	1	1	2	2	2	1	1
P27348	14-3-3 protein theta OS=Homo sapiens OX=9606 GN=YWHAQ PE=1 SV=1	40	9	123	4	245	27.7	4.78	10	2	6	1	3	4	14	19	6	16	24		11	7.68	4.19	15.68	2.28	9.25	5.54	31.24	39.23	10.95	38.53	46.79		26.27	3	1	4	1	2	2	7	4	4	5	6		5
P36578	60S ribosomal protein L4 OS=Homo sapiens OX=9606 GN=RPL4 PE=1 SV=5	18	7	53	7	427	47.7	11.06	6		3	10	5		9	3		6	5		3	16.31		11.28	41.6	21.39		23.01	6.56		19.55	2.93		8.54	3		2	6	3		5	1		3	3		2
P60842	Eukaryotic initiation factor 4A-I OS=Homo sapiens OX=9606 GN=EIF4A1 PE=1 SV=1	22	9	25	9	406	46.1	5.48	1			9	1		3	1		5	1		4	0			31.14	2.69		4.92	2.11		14.46	1.6		14.43	1			5	1		3	1		5	1		3
P52209	6-phosphogluconate dehydrogenase, decarboxylating OS=Homo sapiens OX=9606 GN=PGD PE=1 SV=3	20	9	71	9	483	53.1	7.23	3		2	2			3	6	1	10	17		27	8.45		8	5.35			10.27	18.91	1.64	30.63	39.65		74.21	1		2	1			2	3	1	5	4		8
P13010	X-ray repair cross-complementing protein 5 OS=Homo sapiens OX=9606 GN=XRCC5 PE=1 SV=3	14	9	31	9	732	82.7	5.81			1	7	6		5		2	5	2		3			1.98	19.29	17.05		11.38		3.3	12.65	1.68		4.33			1	3	3		2		2	4	1		2
P11234	Ras-related protein Ral-B OS=Homo sapiens OX=9606 GN=RALB PE=1 SV=1	41	7	80	3	206	23.4	6.62	2	10	3	9	9	2	10	1	2	6	11		5	4.31	19.15	6.65	25.68	16.98	0	21.93	2.13	7.25	13.3	12.88		11.05	1	1	2	5	4	2	4	1	2	2	4		2
Q9H6R3	Acyl-CoA synthetase short-chain family member 3, mitochondrial OS=Homo sapiens OX=9606 GN=ACSS3 PE=1 SV=1	15	7	16	7	686	74.7	8.63			1	9	5					1						5.57	38.35	21.32					2.81						1	7	3					1
P05997	Collagen alpha-2(V) chain OS=Homo sapiens OX=9606 GN=COL5A2 PE=1 SV=3	7	9	60	8	1499	144.8	6.46	9	1	4	1		6	5	7	2	2	13		6	11.13	2.57	12.53	2.13		16.18	10.18	13.41	10.56	4.75	16.68		13.33	4	1	3	1		5	3	3	1	2	4		3
P27144	Adenylate kinase 4, mitochondrial OS=Homo sapiens OX=9606 GN=AK4 PE=1 SV=1	33	7	18	7	223	25.3	8.4			5	7	2		2			2						19.59	28.72	12.96		1.89			6.98						3	5	1		1			2
P63000	Ras-related C3 botulinum toxin substrate 1 OS=Homo sapiens OX=9606 GN=RAC1 PE=1 SV=1	44	8	59	7	192	21.4	8.5	4		4	2			17		7	10	11		4	9.81		12.48	7.67			39.86		11.54	32.25	13.9		11.46	2		3	1			8		3	5	4		3
P08294	Extracellular superoxide dismutase [Cu-Zn] OS=Homo sapiens OX=9606 GN=SOD3 PE=1 SV=2	27	5	47	5	240	25.8	6.61	5		5	2	4		10	4	3	6	6		2	13.03		19.84	5.6	19.45		31.18	13.48	2.5	18.98	21.37		6.13	2		2	1	3		3	2	2	2	2		1
P12429	Annexin A3 OS=Homo sapiens OX=9606 GN=ANXA3 PE=1 SV=3	39	10	23	10	323	36.4	5.92			9	3			11									25.01	10.85			26.11									7	2			8
P62987	Ubiquitin-60S ribosomal protein L40 OS=Homo sapiens OX=9606 GN=UBA52 PE=1 SV=2	38	5	245	5	128	14.7	9.83	36	27	17	8	9	7	20	18	6	14	45	6	17	107.08	73.64	42.86	28.19	28.04	19.81	34.47	43.43	19.47	27.24	75.92	14.46	40.43	5	3	5	3	3	4	5	4	3	4	5	3	5
P04080	Cystatin-B OS=Homo sapiens OX=9606 GN=CSTB PE=1 SV=2	77	5	35	5	98	11.1	7.56	5		1	5			3			1	11		9	13.88		3.14	21.09			5.35			2.87	23.78		26.72	2		1	3			1			1	2		3
Q93052	Lipoma-preferred partner OS=Homo sapiens OX=9606 GN=LPP PE=1 SV=1	17	6	25	6	612	65.7	7.37	1			2	3		7		3	4	2		3	4.23			9.68	14.17		18.68		15.84	19.28	2.33		9.88	1			1	2		3		2	2	2		2
P50213	Isocitrate dehydrogenase [NAD] subunit alpha, mitochondrial OS=Homo sapiens OX=9606 GN=IDH3A PE=1 SV=1	18	8	24	8	366	39.6	6.92			1	8	1	1	3				8		2			3.95	35.22	3.8	2.29	7.22				11.24		5.63			1	4	1	1	2				4		1
O00299	Chloride intracellular channel protein 1 OS=Homo sapiens OX=9606 GN=CLIC1 PE=1 SV=4	37	6	33	6	241	26.9	5.17	1		1	5	2		4	2		4	5		9	0		4.47	23.86	9.02		10.31	4.43		16.71	7.38		31.15	1		1	3	2		3	1		3	1		5
P17858	ATP-dependent 6-phosphofructokinase, liver type OS=Homo sapiens OX=9606 GN=PFKL PE=1 SV=6	14	8	28	8	780	85	7.5	1		1	4	4		2	1	1	11	2		1	0		2.73	18.06	18.31		4.84	2.23	2.6	42.82	0		2.63	1		1	3	3		1	1	1	6	1		1
O94905	Erlin-2 OS=Homo sapiens OX=9606 GN=ERLIN2 PE=1 SV=1	27	9	72	7	339	37.8	5.62	2	14	2	6	4		9	9	2	1	9		3	4.21	37.76	7.58	22.48	13.39		20.97	17.69	1.97	2.63	12.07		8.67	2	1	2	4	2		5	1	2	1	5		3
Q05707	Collagen alpha-1(XIV) chain OS=Homo sapiens OX=9606 GN=COL14A1 PE=1 SV=3	5	6	12	6	1796	193.4	5.3				12													48.53													6
P50225	Sulfotransferase 1A1 OS=Homo sapiens OX=9606 GN=SULT1A1 PE=1 SV=3	29	7	17	4	295	34.1	6.62				2	5		5						5				7.38	17.11		5.97						13.95				2	2		3						5
Q9UHQ9	NADH-cytochrome b5 reductase 1 OS=Homo sapiens OX=9606 GN=CYB5R1 PE=1 SV=1	33	8	23	8	305	34.1	9.38	2		1	7	5					5	3			3.81		0	25.45	24.72					11.9	5.12			2		1	3	3					2	1
P10620	Microsomal glutathione S-transferase 1 OS=Homo sapiens OX=9606 GN=MGST1 PE=1 SV=1	22	4	217	4	155	17.6	9.39	25	29	8	9	20	5	20	22	4	14	24	6	12	77.1	89.52	24.56	30.09	62.51	14.06	54.3	76.69	10.57	41.25	79.27	17.02	35.45	2	2	2	3	3	2	3	2	2	2	1	2	2
Q9NZ08	Endoplasmic reticulum aminopeptidase 1 OS=Homo sapiens OX=9606 GN=ERAP1 PE=1 SV=3	12	10	15	10	941	107.2	6.46				5	4		4			2							16.56	11.57		10.09			3.45							4	3		3			1
P51991	Heterogeneous nuclear ribonucleoprotein A3 OS=Homo sapiens OX=9606 GN=HNRNPA3 PE=1 SV=2	27	7	33	7	378	39.6	9.01	8		2	3	7		2	2	2	1	2		4	32.19		10.18	15.19	31.37		9.34	11.12	1.6	4.46	5.55		13.73	2		2	3	4		1	1	2	1	1		2
P60033	CD81 antigen OS=Homo sapiens OX=9606 GN=CD81 PE=1 SV=1	15	2	92	2	236	25.8	5.29	5	7	7	5	7	3	11	7	4	11	12	1	4	21.8	39.82	34.83	25.37	33.81	12.63	49.17	44.82	18.12	52.93	49.58	4.12	20.84	1	1	2	1	2	2	1	1	1	2	1	1	1
P78371	T-complex protein 1 subunit beta OS=Homo sapiens OX=9606 GN=CCT2 PE=1 SV=4	18	8	15	8	535	57.5	6.46	1		3	3	5					1			2	1.87		9.9	11.67	20.52					2.63			5.15	1		3	3	4					1			1
P42126	Enoyl-CoA delta isomerase 1, mitochondrial OS=Homo sapiens OX=9606 GN=ECI1 PE=1 SV=1	22	7	23	7	302	32.8	8.54		2	3	6	6	2	2		1		1				5.71	9.47	20.67	17.65	4.73	4.48		1.68		2.37				1	2	4	4	1	1		1		1
P50990	T-complex protein 1 subunit theta OS=Homo sapiens OX=9606 GN=CCT8 PE=1 SV=4	19	8	25	8	548	59.6	5.6	6		2	2	3					3	7		2	10.64		7.96	11.55	9.93					8.89	15.13		7.29	3		2	1	2					2	1		2
P06748	Nucleophosmin OS=Homo sapiens OX=9606 GN=NPM1 PE=1 SV=2	22	6	13	6	294	32.6	4.78			1	2	1		1		4	2	2					2.66	8.7	1.92		1.96		20.92	6.83	4.31					1	1	1		1		3	2	1
O43169	Cytochrome b5 type B OS=Homo sapiens OX=9606 GN=CYB5B PE=1 SV=3	41	4	21	4	150	16.7	4.97			3	1	6	2	3		3	3						15.22	2.4	27.15	7.84	10.72		8.72	20.42						3	1	2	2	2		2	2
Q99497	Protein/nucleic acid deglycase DJ-1 OS=Homo sapiens OX=9606 GN=PARK7 PE=1 SV=2	50	8	39	8	189	19.9	6.79	1		5	4	2		6		2	3	12		4	0		18.42	18.34	10.05		12.34		0	12.49	20.79		11.03	1		4	2	1		3		2	2	5		3
P49368	T-complex protein 1 subunit gamma OS=Homo sapiens OX=9606 GN=CCT3 PE=1 SV=4	19	8	37	8	545	60.5	6.49	6		4	3	1		3			6	5		7	17.01		12.89	9.48	3.12		8.81			17.7	12.16		18.24	4		3	3	1		2			2	2		3
Q9NX63	MICOS complex subunit MIC19 OS=Homo sapiens OX=9606 GN=CHCHD3 PE=1 SV=1	25	6	22	6	227	26.1	8.28	1		1	2	5		3		2		7		1	2.63		3.11	10.32	23.98		9.18		7.13		17.85		3.28	1		1	1	3		1		2		3		1
P07108	Acyl-CoA-binding protein OS=Homo sapiens OX=9606 GN=DBI PE=1 SV=2	53	4	41	4	87	10	6.57	3		10	10	1		3				14			8.85		37.47	33.14	3.8		6.39				25.3			2		4	4	1		1				3
P54819	Adenylate kinase 2, mitochondrial OS=Homo sapiens OX=9606 GN=AK2 PE=1 SV=2	38	9	29	9	239	26.5	7.81			4	8	4	2	1			3	7					12.68	27.18	15.86	0	2.18			6.56	13.13					3	4	3	1	1			1	2
P59768	Guanine nucleotide-binding protein G(I)/G(S)/G(O) subunit gamma-2 OS=Homo sapiens OX=9606 GN=GNG2 PE=1 SV=2	55	4	97	4	71	7.8	7.99	11	12			3	1	17	10		7	19		2	39.19	49.93			13.03	0	58.97	38.93		30.09	38.87		7.37	2	1			1	1	4	2		2	4		1
P17661	Desmin OS=Homo sapiens OX=9606 GN=DES PE=1 SV=3	9	5	505	1	470	53.5	5.27	55	96	14	7	3	9	44	42	7	39	63	6	33	156.23	318.52	41.04	22.22	13.53	19.97	100.85	115.51	15.53	100.63	153.44	20.77	89.1	4	3	4	3	1	4	4	3	3	4	4	3	4
P14927	Cytochrome b-c1 complex subunit 7 OS=Homo sapiens OX=9606 GN=UQCRB PE=1 SV=2	66	7	42	7	111	13.5	8.78	2		4	7	9		9		2		5	3	1	4.41		13.11	25.61	31.44		18.58		0		10.97	7.64	3.05	2		4	5	4		5		2		2	2	1
P37837	Transaldolase OS=Homo sapiens OX=9606 GN=TALDO1 PE=1 SV=2	23	7	35	7	337	37.5	6.81		3	3	5	1		3			4	9		5		9.39	6.89	19.68	1.77		4.26			8.97	18.26		13.57		1	3	3	1		3			3	3		3
Q02978	Mitochondrial 2-oxoglutarate/malate carrier protein OS=Homo sapiens OX=9606 GN=SLC25A11 PE=1 SV=3	28	9	32	9	314	34	9.91	3		3	5	3		9			3	3		1	0		8.16	16.51	8.35		19.17			5.14	3.99		2.45	2		3	2	2		5			3	2		1
P36871	Phosphoglucomutase-1 OS=Homo sapiens OX=9606 GN=PGM1 PE=1 SV=3	21	9	36	9	562	61.4	6.76		2		12	4		1	1		2	2		4		6.43		37.3	10.81		2.79	2.78		3.59	5.11		7.26		1		8	3		1	1		1	1		3
Q16762	Thiosulfate sulfurtransferase OS=Homo sapiens OX=9606 GN=TST PE=1 SV=4	32	8	63	8	297	33.4	7.25		21	6	5	4	1	11				8				65.16	26.29	17.8	15.9	2.54	31.49				9.03				2	3	3	2	1	6				2
Q9Y2Q3	Glutathione S-transferase kappa 1 OS=Homo sapiens OX=9606 GN=GSTK1 PE=1 SV=3	37	8	37	8	226	25.5	8.41		11	3	11	5		5				1				31.93	9.62	40.88	19.77		10.14				2.19				1	3	6	4		4				1
Q16181	Septin-7 OS=Homo sapiens OX=9606 GN=SEPTIN7 PE=1 SV=2	18	6	34	5	437	50.6	8.63	2			6	2		1	3	1	3	9		6	3.72			26.89	10.74		2.11	6.49	0	6.52	11.05		17.12	1			3	1		1	1	1	2	3		3
P30479	HLA class I histocompatibility antigen, B-41 alpha chain OS=Homo sapiens OX=9606 GN=HLA-B PE=1 SV=1	20	5	11	1	362	40.5	6.54	2		1				1		2	1	4			2.05		4.98				3.5		7.65	3.51	7.98			2		1				1		1	1	3
P11166	Solute carrier family 2, facilitated glucose transporter member 1 OS=Homo sapiens OX=9606 GN=SLC2A1 PE=1 SV=2	11	5	32	5	492	54	8.72					5							27						19.98							99.8						2							5
P62424	60S ribosomal protein L7a OS=Homo sapiens OX=9606 GN=RPL7A PE=1 SV=2	24	7	23	7	266	30	10.61	1		5	3	1		6		1	1	4		1	2.36		15.66	16.32	6.99		11.96		0	2.22	4.26		2.59	1		4	2	1		4		1	1	3		1
P35625	Metalloproteinase inhibitor 3 OS=Homo sapiens OX=9606 GN=TIMP3 PE=1 SV=2	38	7	16	7	211	24.1	8.72			1	8					3			4				2.4	29.87					3.7			10.66				1	4					2			2
Q14847	LIM and SH3 domain protein 1 OS=Homo sapiens OX=9606 GN=LASP1 PE=1 SV=2	33	9	46	9	261	29.7	7.05		3	1		2		13		4	4	14		4		6.65	2.85		7.63		25.74		7.98	11.32	20.04		14.94		1	1		1		6		3	3	7		2
P13746	HLA class I histocompatibility antigen, A-11 alpha chain OS=Homo sapiens OX=9606 GN=HLA-A PE=1 SV=1	30	7	19	3	365	40.9	6.15	9		1		1					2	3	3		20.91		3.6		4.16					9.62	6.03	8.59		2		1		1					2	2	2
P22105-1	Isoform 3 of Tenascin-X OS=Homo sapiens OX=9606 GN=TNXB	6	9	24	9	4242	457.9	5.17		9	1	2	5		2		1		4				44.57	2.33	4.1	11.32		3.86		1.97		10.01				2	1	1	4		1		1		4
Q9HCL2	Glycerol-3-phosphate acyltransferase 1, mitochondrial OS=Homo sapiens OX=9606 GN=GPAM PE=1 SV=3	10	6	13	6	828	93.7	7.74		3			8					1		1			9.17			29.88					6.48		3.12			1			5					1		1
P27816	Microtubule-associated protein 4 OS=Homo sapiens OX=9606 GN=MAP4 PE=1 SV=3	10	8	24	8	1152	120.9	5.43				1	1		7				6		9				2.14	4.87		17.9				13.39		25.3				1	1		5				3		4
P49755	Transmembrane emp24 domain-containing protein 10 OS=Homo sapiens OX=9606 GN=TMED10 PE=1 SV=2	36	5	33	5	219	25	7.44	4		4	5	6		4		1	4		1	4	14.01		13.75	25.85	30.51		11.74		0	14.48		3.7	11.28	1		3	3	3		3		1	3		1	3
P09651	Heterogeneous nuclear ribonucleoprotein A1 OS=Homo sapiens OX=9606 GN=HNRNPA1 PE=1 SV=5	21	5	26	5	372	38.7	9.13	5		1	3	1	1	4	1		6			4	19.18		4.69	15.42	5.86	4.64	13.49	4.79		25.15			15.19	1		1	2	1	1	2	1		3			2
P17987	T-complex protein 1 subunit alpha OS=Homo sapiens OX=9606 GN=TCP1 PE=1 SV=1	21	9	35	9	556	60.3	6.11	2	8	1		5		4	6	1	2	4	2		1.96	19.52	2.41		15.82		9.95	14.65	1.81	4.54	6.03	4.78		1	1	1		4		2	2	1	2	2	2
P13797	Plastin-3 OS=Homo sapiens OX=9606 GN=PLS3 PE=1 SV=4	12	7	32	4	630	70.8	5.6	1		3	6			9	1		3	6		2	2.23		8.04	20.39			19.42	1.86		9.07	1.77		5.18	1		2	4			5	1		3	1		2
Q96CM8	Medium-chain acyl-CoA ligase ACSF2, mitochondrial OS=Homo sapiens OX=9606 GN=ACSF2 PE=1 SV=2	14	8	16	8	615	68.1	7.55			6	4	1					4	1					22.45	17.64	3.06					15.7	0					5	3	1					1	1
Q71UI9	Histone H2A.V OS=Homo sapiens OX=9606 GN=H2AFV PE=1 SV=3	31	4	365	2	128	13.5	10.58	78	34	18	9	5	4	26	48	8	22	65	7	12	199.26	86.99	51.48	28.07	20.2	0	53.74	114.83	10.64	52.6	146.99	16.12	32.32	4	2	4	3	2	2	3	3	4	3	3	2	3
P16403	Histone H1.2 OS=Homo sapiens OX=9606 GN=HIST1H1C PE=1 SV=2	25	7	190	6	213	21.4	10.93	10	9	18	4		5	26	27	4	10	45			16.41	21.66	48.39	10.9		5.28	51.8	53.24	9.23	23.91	86.79			3	2	5	2		3	5	4	3	3	4
Q05682	Caldesmon OS=Homo sapiens OX=9606 GN=CALD1 PE=1 SV=3	12	7	18	7	793	93.2	5.66	1			1	4		2	1			8		1	0			4.38	15.25		6.81	2.44			16.98		0	1			1	3		1	1			6		1
P31939	Bifunctional purine biosynthesis protein PURH OS=Homo sapiens OX=9606 GN=ATIC PE=1 SV=3	19	7	9	7	592	64.6	6.71		1		5	2					1					0		22.07	10.58					2.08					1		4	2					1
O75781	Paralemmin-1 OS=Homo sapiens OX=9606 GN=PALM PE=1 SV=2	18	5	29	5	387	42.1	5		1		1	4		6			1	5		1		4.47		3.86	19.83		18.53			3.95	10.88		3.32		1		1	3		2			1	2		1
O60716	Catenin delta-1 OS=Homo sapiens OX=9606 GN=CTNND1 PE=1 SV=1	6	6	12	6	968	108.1	6.23			1	5	2		2			2						4.08	17.45	7.3		6.08			7.02						1	3	1		2			2
P30484	HLA class I histocompatibility antigen, B-46 alpha chain OS=Homo sapiens OX=9606 GN=HLA-B PE=1 SV=1	17	4	17	0	362	40.4	6.62	9		2				1			1	4			18.86		8.58				3.5			3.51	7.98			2		2				1			1	3
P01011	Alpha-1-antichymotrypsin OS=Homo sapiens OX=9606 GN=SERPINA3 PE=1 SV=2	17	6	24	6	423	47.6	5.52	2		3							5	1		13	0		10.77							14.55	0		46.12	1		2							4	1		5
P01008	Antithrombin-III OS=Homo sapiens OX=9606 GN=SERPINC1 PE=1 SV=1	16	8	23	8	464	52.6	6.71	2				3					8			10	2.23				10.92					18.31			31.1	1				2					4			5
P40227	T-complex protein 1 subunit zeta OS=Homo sapiens OX=9606 GN=CCT6A PE=1 SV=3	18	8	37	8	531	58	6.68	1	1	4	3	4		4	2	4	6	5		2	2.56	1.83	10.65	12.65	16.19		7.29	1.96	4.54	18.68	0		4.71	1	1	3	2	3		3	2	3	3	2		2
P51149	Ras-related protein Rab-7a OS=Homo sapiens OX=9606 GN=RAB7A PE=1 SV=1	32	6	93	6	207	23.5	6.7	6	5	5	7	5	5	9	2	8	9	23		3	9.92	23.11	15.86	24.84	20.44	9.07	19.47	4.51	19.83	31.69	38.19		10.32	3	1	5	3	2	3	4	2	6	3	4		2
Q02878	60S ribosomal protein L6 OS=Homo sapiens OX=9606 GN=RPL6 PE=1 SV=3	36	9	44	9	288	32.7	10.58	4		6	4	3	1	5	2	2	3	10		3	5.91		15.02	10.84	8.65	0	8.66	3.66	0	6.75	13.16		9.02	2		4	2	2	1	3	1	1	2	4		2
P16152	Carbonyl reductase [NADPH] 1 OS=Homo sapiens OX=9606 GN=CBR1 PE=1 SV=3	31	5	9	5	277	30.4	8.32				3	2								4				14.08	8.54								14.53				3	2								3
P15880	40S ribosomal protein S2 OS=Homo sapiens OX=9606 GN=RPS2 PE=1 SV=2	25	6	43	6	293	31.3	10.24	2		3	5	7		5		1	6	8		5	3.85		8.22	13.72	24.5		10.19		0	13.33	11.38		7.59	1		2	3	2		2		1	2	3		3
P61026	Ras-related protein Rab-10 OS=Homo sapiens OX=9606 GN=RAB10 PE=1 SV=1	35	7	101	5	200	22.5	8.38	8	14	6	10	4	1	10	6	3	5	15	1	5	17.49	41.17	17.79	30.18	12.33	2.03	15.39	15.1	6.83	12.6	21.6	2.94	14.11	2	2	4	4	2	1	4	2	2	2	4	1	4
P63010	AP-2 complex subunit beta OS=Homo sapiens OX=9606 GN=AP2B1 PE=1 SV=1	11	8	17	8	937	104.5	5.38				7	4		1			4	1						24.72	12.99		2.99			11.81	0						5	3		1			2	1
A0A0B4J2D5	Glutamine amidotransferase-like class 1 domain-containing protein 3B, mitochondrial OS=Homo sapiens OX=9606 GN=GATD3B PE=1 SV=1	35	6	30	1	268	28.1	8.27	2		3	3	2		5		2	2	9	1	1	2.42		14.68	18.73	13.19		14.97		0	10.12	18.28	3.35	4.37	1		2	2	1		3		1	1	3	1	1
O95202	Mitochondrial proton/calcium exchanger protein OS=Homo sapiens OX=9606 GN=LETM1 PE=1 SV=1	15	9	18	9	739	83.3	6.7			1	6			2				9					2.41	15			4.48				14.51					1	4			2				3
P13861	cAMP-dependent protein kinase type II-alpha regulatory subunit OS=Homo sapiens OX=9606 GN=PRKAR2A PE=1 SV=2	17	5	29	4	404	45.5	5.07				3	1	1	7	4	2	4	4		3				14.04	4.27	0	23.47	15.7	4.66	14.54	13.21		11.09				2	1	1	4	1	1	2	1		1
P62249	40S ribosomal protein S16 OS=Homo sapiens OX=9606 GN=RPS16 PE=1 SV=2	57	9	50	9	146	16.4	10.21			6	7	4	1	2		5	11	8		6			16.27	20.85	13.68	0	3.56		2.06	27.56	17.59		15.78			5	4	2	1	1		4	4	2		3
P55809	Succinyl-CoA:3-ketoacid coenzyme A transferase 1, mitochondrial OS=Homo sapiens OX=9606 GN=OXCT1 PE=1 SV=1	19	8	55	8	520	56.1	7.46		5		5	4		13			7	8		3		14.66		15.76	16.43		26.55			21.86	11.84		5.92		3		4	2		7			3	2		3
P02790	Hemopexin OS=Homo sapiens OX=9606 GN=HPX PE=1 SV=2	20	8	57	8	462	51.6	7.02	9		6		6			1		23	6		6	13.64		15.75		22.88			1.88		74.77	7.23		16.5	2		3		4			1		5	1		5
O95573	Long-chain-fatty-acid--CoA ligase 3 OS=Homo sapiens OX=9606 GN=ACSL3 PE=1 SV=3	14	8	12	8	720	80.4	8.38				4	7					1							12.54	25.6					3.09							4	5					1
P49257	Protein ERGIC-53 OS=Homo sapiens OX=9606 GN=LMAN1 PE=1 SV=2	22	8	24	8	510	57.5	6.77	2	1		5	5		3		1	1	2		1	0	0		16.02	18.59		7.55		5.47	2.97	0		3.77	2	1		4	2		2		1	1	1		1
O75923	Dysferlin OS=Homo sapiens OX=9606 GN=DYSF PE=1 SV=1	4	7	11	6	2080	237.1	5.64				2	7					1							7.93	22.2					2.01							2	5					1
Q687X5	Metalloreductase STEAP4 OS=Homo sapiens OX=9606 GN=STEAP4 PE=1 SV=1	15	4	37	4	459	51.9	9.29	7	7	2	5	2	1	3			2			1	19.37	26.74	6.99	18.09	7.53	3.72	8.53			7.57			2.46	3	1	2	4	1	1	3			2			1
Q15019	Septin-2 OS=Homo sapiens OX=9606 GN=SEPTIN2 PE=1 SV=1	25	6	38	6	361	41.5	6.6	1		5	3	2	2	4		1	7	7		6	1.8		16.52	10.12	7.71	6.28	7.6		3.35	19.97	13.5		16.19	1		5	3	1	1	1		1	4	2		3
P48449	Lanosterol synthase OS=Homo sapiens OX=9606 GN=LSS PE=1 SV=1	15	8	27	8	732	83.3	6.61		4			3		2				8		2		13.16			11.05		5.27				16.93		6.6		3			2		2				4		2
P08134	Rho-related GTP-binding protein RhoC OS=Homo sapiens OX=9606 GN=RHOC PE=1 SV=1	31	7	52	2	193	22	6.58	10	1	1	5	4		13	1	3	3	9		1	27.47	2.49	3.84	16.9	13.04		36.79	2.86	4.82	10.2	19.41		3.58	3	1	1	3	3		4	1	2	2	2		1
P17980	26S proteasome regulatory subunit 6A OS=Homo sapiens OX=9606 GN=PSMC3 PE=1 SV=3	21	6	10	6	439	49.2	5.24				2	7												8.01	31.33												1	5
Q15836	Vesicle-associated membrane protein 3 OS=Homo sapiens OX=9606 GN=VAMP3 PE=1 SV=3	46	4	30	4	100	11.3	8.79	4	3	2	2	3	2	3	1	2	5	2		1	15.71	20.25	12.89	13.23	24.33	12.96	17.23	6.29	13.32	30.91	0		4.07	1	1	1	2	2	1	2	1	1	2	1		1
P99999	Cytochrome c OS=Homo sapiens OX=9606 GN=CYCS PE=1 SV=2	50	8	55	8	105	11.7	9.57	3		10	12	2	3	9				16			1.71		27.86	33.55	4.95	2.19	14.29				20.53			2		5	5	1	2	4				4
Q01518	Adenylyl cyclase-associated protein 1 OS=Homo sapiens OX=9606 GN=CAP1 PE=1 SV=5	23	10	39	10	475	51.9	8.06			4	2	2		5	4		7	4		11			13.68	6.98	6.81		13.87	9.29		18.38	5.85		30.54			3	1	1		3	1		3	1		8
P01892	HLA class I histocompatibility antigen, A-2 alpha chain OS=Homo sapiens OX=9606 GN=HLA-A PE=1 SV=1	23	5	14	2	365	40.9	6.99	8		2	1						2	1			18.86		7.57	5.13						9.52	3.67			1		2	1						2	1
P62277	40S ribosomal protein S13 OS=Homo sapiens OX=9606 GN=RPS13 PE=1 SV=2	34	6	25	6	151	17.2	10.54	2		1	4	4		3	1	2	4	2		1	1.64		1.68	19.13	14.17		7	2.78	0	11.14	2.16		3.32	2		1	2	2		3	1	1	3	1		1
O75947	ATP synthase subunit d, mitochondrial OS=Homo sapiens OX=9606 GN=ATP5PD PE=1 SV=3	42	7	63	7	161	18.5	5.3	1		4	7	5	4	6	2	5	12	8	5	4	0		12.35	22.35	18.17	7.65	7.77	3.92	7.68	35.5	15.6	14.63	9.38	1		3	3	3	2	2	1	3	4	3	4	2
Q9NR19	Acetyl-coenzyme A synthetase, cytoplasmic OS=Homo sapiens OX=9606 GN=ACSS2 PE=1 SV=1	18	10	18	10	701	78.5	6.46					7		5				1							20.58		7.45				0							5		4				1
Q5SSJ5	Heterochromatin protein 1-binding protein 3 OS=Homo sapiens OX=9606 GN=HP1BP3 PE=1 SV=1	16	8	22	8	553	61.2	9.67			6	5	4					2						19.05	17.68	12.36					5.66						4	3	3					1
Q9NTX5	Ethylmalonyl-CoA decarboxylase OS=Homo sapiens OX=9606 GN=ECHDC1 PE=1 SV=2	34	8	25	8	307	33.7	8.21				3		1	1	2		1	9		7				8.52		4.53	2.87	2.2		2.29	3.82		18.6				3		1	1	1		1	5		4
Q5VT66	Mitochondrial amidoxime-reducing component 1 OS=Homo sapiens OX=9606 GN=MARC1 PE=1 SV=1	21	6	33	5	337	37.5	8.88	2		1	5	6		7			3	8			2.08		1.66	13.6	25.23		15.2			3.7	4.31			2		1	4	2		3			2	3
P16435	NADPH--cytochrome P450 reductase OS=Homo sapiens OX=9606 GN=POR PE=1 SV=2	15	8	24	8	677	76.6	5.58	2		3	5	2		3			2	3		4	3.52		7.47	15.7	9.63		5.8			3.95	1.73		11.32	1		3	4	2		3			1	2		2
O75396	Vesicle-trafficking protein SEC22b OS=Homo sapiens OX=9606 GN=SEC22B PE=1 SV=4	44	7	26	7	215	24.6	6.92		2		5	4	2	2		2	3	1		4		4.67		24	19.25	6.12	7.55		8.24	9.74	2.14		13.54		1		3	2	2	1		1	2	1		3
A0A0B4J2D5-2	Isoform 2 of Glutamine amidotransferase-like class 1 domain-containing protein 3B, mitochondrial OS=Homo sapiens OX=9606 GN=GATD3B	41	6	23	1	237	24.7	8.13	2	2	2	3	2		3			2	5	1	1	2.42	0	11.97	18.73	13.19		10.66			10.12	9.73	3.35	4.37	1	1	1	2	1		2			1	2	1	1
Q06323	Proteasome activator complex subunit 1 OS=Homo sapiens OX=9606 GN=PSME1 PE=1 SV=1	29	8	31	8	249	28.7	6.02	8		3	4	1		3				12			16.11		5.56	9.15	0		7.77				11.4			4		3	3	1		2				4
Q9BX68	Histidine triad nucleotide-binding protein 2, mitochondrial OS=Homo sapiens OX=9606 GN=HINT2 PE=1 SV=1	52	5	17	5	163	17.2	9.16			2	3	2	2	3			1	3		1			10.33	13.19	4.22	6.73	6.48			2.11	2.32		3.74			1	2	2	1	2			1	1		1
P08514	Integrin alpha-IIb OS=Homo sapiens OX=9606 GN=ITGA2B PE=1 SV=3	11	7	16	7	1039	113.3	5.38												16													56.31													7
O76070	Gamma-synuclein OS=Homo sapiens OX=9606 GN=SNCG PE=1 SV=2	59	5	19	5	127	13.3	4.86					1		2		2		2		12					4.02		5.8		5.79		0		46.62					1		1		1		2		5
P23381	Tryptophan--tRNA ligase, cytoplasmic OS=Homo sapiens OX=9606 GN=WARS PE=1 SV=2	19	7	21	7	471	53.1	6.23	5		2	3	2		4			1	4			7.75		8.33	9.57	7.68		9.06			3.97	5.57			4		1	2	1		4			1	2
O95197	Reticulon-3 OS=Homo sapiens OX=9606 GN=RTN3 PE=1 SV=2	3	4	78	3	1032	112.5	4.96	7	6	4	5	2	2	10	6	2	7	13	5	5	18.06	18.86	8.89	23.1	9.64	2.67	18.75	17.65	3.2	20.09	30.28	13.84	14.2	1	1	2	1	1	1	2	1	1	1	3	1	2
P18859	ATP synthase-coupling factor 6, mitochondrial OS=Homo sapiens OX=9606 GN=ATP5PF PE=1 SV=1	56	4	38	4	108	12.6	9.52	4	8	2	3	4	2	4		1	2	2	1		21.53	14.96	15.79	21.86	23.4	16.06	17.58		8.54	14.01	3.74	6.69		1	1	1	2	2	1	2		1	1	1	1
Q13510	Acid ceramidase OS=Homo sapiens OX=9606 GN=ASAH1 PE=1 SV=5	19	8	26	8	395	44.6	7.62			7	3	4		4		2	2	3	1				20.16	8.81	13.08		9.5		0	7.18	6.56	2.83				5	2	2		2		1	2	1	1
P46781	40S ribosomal protein S9 OS=Homo sapiens OX=9606 GN=RPS9 PE=1 SV=3	41	10	29	10	194	22.6	10.65	2	1	5	3	3		6	1	1	6			1	3.74	2.25	12.22	6.95	8.72		12.94	2.28	0	14.19			2.25	1	1	5	2	2		4	1	1	4			1
P00403	Cytochrome c oxidase subunit 2 OS=Homo sapiens OX=9606 GN=MT-CO2 PE=1 SV=1	16	3	44	3	227	25.5	4.82			3	4	6	4	6	3	3	6	6		3			15.76	19.36	24.9	8.59	17.56	6.14	6.25	15.94	9.69		10.23			1	2	2	3	2	1	2	3	1		1
P04259	Keratin, type II cytoskeletal 6B OS=Homo sapiens OX=9606 GN=KRT6B PE=1 SV=5	16	10	120	2	564	60	8	2	23	3		2	5	17	4	6	8	5	1	21	5.92	66.19	7.91		5.86	10.71	32.84	11.8	14.19	20.53	12.62	2.29	54.32	1	1	2		1	3	6	1	3	3	2	1	8
P62906	60S ribosomal protein L10a OS=Homo sapiens OX=9606 GN=RPL10A PE=1 SV=2	24	5	35	5	217	24.8	9.94			2	3	5		11		1	5	3		4			7.32	13.57	20.35		30.34		0	17.39	0		16.43			2	2	2		5		1	3	3		2
O00764	Pyridoxal kinase OS=Homo sapiens OX=9606 GN=PDXK PE=1 SV=1	20	5	24	5	312	35.1	6.13	1			3	2	2	4		2	1	2		7	1.69			16.29	6.3	8.97	10.89		9.76	4.62	2.03		20.76	1			2	1	1	3		1	1	2		4
Q92954	Proteoglycan 4 OS=Homo sapiens OX=9606 GN=PRG4 PE=1 SV=3	6	8	23	8	1404	151	9.51			22						1							56.74						2.61							8						1
O15173	Membrane-associated progesterone receptor component 2 OS=Homo sapiens OX=9606 GN=PGRMC2 PE=1 SV=1	31	8	119	7	223	23.8	4.88	12	13	5	5	3	1	15	12	4	4	18		8	21.5	36.43	15.3	18.1	11.61	0	37.01	11.17	0	6.36	27.09		23.99	3	2	5	4	2	1	6	2	4	3	3		2
P16930	Fumarylacetoacetase OS=Homo sapiens OX=9606 GN=FAH PE=1 SV=2	16	5	23	5	419	46.3	6.95			2	8	2		1			3	2		5			7.21	30.82	5.05		2.29			7.01	4.15		15.78			2	4	1		1			1	1		2
A1L0T0	Acetolactate synthase-like protein OS=Homo sapiens OX=9606 GN=ILVBL PE=1 SV=2	15	5	7	5	632	67.8	8.15			1	4	1		1									4.31	19.15	5.2		3.23									1	4	1		1
Q04917	14-3-3 protein eta OS=Homo sapiens OX=9606 GN=YWHAH PE=1 SV=4	25	6	101	2	246	28.2	4.84	9	2	4	6	4	5	8	15	4	13	18		6	7.68	4.19	9.01	24.21	14.65	9.18	16.11	32.6	6.77	30.25	33.85		11.16	2	1	2	3	2	3	3	3	2	4	3		2
P22392-2	Isoform 3 of Nucleoside diphosphate kinase B OS=Homo sapiens OX=9606 GN=NME2	41	6	51	2	267	30.1	8.92	3		3	7	2		9		1	7	14		5	4.93		8.92	16.42	4.7		23.16		0	14.45	18.48		13.84	3		2	4	1		4		1	3	3		3
P35555	Fibrillin-1 OS=Homo sapiens OX=9606 GN=FBN1 PE=1 SV=4	3	8	145	8	2871	312.1	4.93	21	35	13	2		6	8	4	4	13	16		9	43.06	83.2	30.93	5		3.72	14.11	11.52	3.9	27.25	33.5		17.92	3	2	6	1		4	2	1	3	5	3		3
Q96KP4	Cytosolic non-specific dipeptidase OS=Homo sapiens OX=9606 GN=CNDP2 PE=1 SV=2	23	6	13	6	475	52.8	5.97				4	5					2			1				14.82	16.87					8.48			5.3				4	3					2			1
Q96DB5	Regulator of microtubule dynamics protein 1 OS=Homo sapiens OX=9606 GN=RMDN1 PE=1 SV=1	27	7	12	7	314	35.8	8.5			1	6	2		2				1					2.63	22.21	4.3		5.23				0					1	4	1		2				1
P51636	Caveolin-2 OS=Homo sapiens OX=9606 GN=CAV2 PE=1 SV=2	22	3	93	3	162	18.3	5.27	3	16	4	3		2	12	8		12	9		8	2.81	43.94	13.05	3.66		8.88	27.44	15.52		41.47	14.71		19.34	2	2	2	1		1	3	3		3	2		1
P52907	F-actin-capping protein subunit alpha-1 OS=Homo sapiens OX=9606 GN=CAPZA1 PE=1 SV=3	40	7	23	6	286	32.9	5.69	2				3		5	1	1	3	4	1	3	4.93				11.65		12.94	1.86	0	9.72	7.9	2.92	7.97	1				3		3	1	1	2	1	1	2
Q15293	Reticulocalbin-1 OS=Homo sapiens OX=9606 GN=RCN1 PE=1 SV=1	20	5	16	5	331	38.9	5	2		1		3	1	4		2	2	1			7.76		2.46		11.73	3.48	12.85		7.03	6.69	2.46			1		1		2	1	3		2	1	1
P07996	Thrombospondin-1 OS=Homo sapiens OX=9606 GN=THBS1 PE=1 SV=2	8	9	20	9	1170	129.3	4.94			1	12								7				2.33	35.16								18.22				1	6								5
P12277	Creatine kinase B-type OS=Homo sapiens OX=9606 GN=CKB PE=1 SV=1	18	5	14	5	381	42.6	5.59					5		4			3			2					23.36		9.78			8.06			5.26					3		2			1			1
P34896	Serine hydroxymethyltransferase, cytosolic OS=Homo sapiens OX=9606 GN=SHMT1 PE=1 SV=1	16	6	16	6	483	53	7.71				1			9			4			2				3.49			23.86			12.65			5.36				1			6			2			2
P20674	Cytochrome c oxidase subunit 5A, mitochondrial OS=Homo sapiens OX=9606 GN=COX5A PE=1 SV=2	28	4	40	4	150	16.8	6.79	1		4	3	3	3	5			11	5	3	2	0		15.16	9.68	10.07	8.93	11.11			34.64	3.79	10.64	5.07	1		3	1	1	2	2			4	2	2	1
P02749	Beta-2-glycoprotein 1 OS=Homo sapiens OX=9606 GN=APOH PE=1 SV=3	20	6	73	6	345	38.3	7.97	3	17			1		3			12	13	10	2	5.54	48.95			4.74		5.85			34.82	24.85	24.77	4.74	2	1			1		2			4	5	4	2
O60313	Dynamin-like 120 kDa protein, mitochondrial OS=Homo sapiens OX=9606 GN=OPA1 PE=1 SV=3	10	7	19	7	960	111.6	7.87				8	3		2			2	2		1				27.95	12.27		5.8			5.27	0		2.87				4	3		1			1	1		1
A0FGR8	Extended synaptotagmin-2 OS=Homo sapiens OX=9606 GN=ESYT2 PE=1 SV=1	7	6	14	6	921	102.3	9.26	3			1	6		2			1	1			7.25			3.34	23.83		7.23			3.08	0			1			1	3		2			1	1
Q92743	Serine protease HTRA1 OS=Homo sapiens OX=9606 GN=HTRA1 PE=1 SV=1	13	6	49	6	480	51.3	7.83		11	8	6				11	2	3	2				29.12	23.16	20.83				23.79	0	7.54	0				1	5	4				1	2	1	1
Q16134	Electron transfer flavoprotein-ubiquinone oxidoreductase, mitochondrial OS=Homo sapiens OX=9606 GN=ETFDH PE=1 SV=2	15	7	20	7	617	68.5	7.55		1	3	6	3		2			3	2				2.04	11.09	11.69	11.53		0			7.23	1.88				1	3	3	2		1			3	2
Q63ZY3	KN motif and ankyrin repeat domain-containing protein 2 OS=Homo sapiens OX=9606 GN=KANK2 PE=1 SV=1	11	8	18	8	851	91.1	5.63			2	3	1		3		2	4	3					5.16	6.67	5.36		4.41		4.59	13.06	0					2	2	1		2		2	3	1
Q9Y6C9	Mitochondrial carrier homolog 2 OS=Homo sapiens OX=9606 GN=MTCH2 PE=1 SV=1	21	6	24	6	303	33.3	7.97			1		1		4			1	12		2			2.72		4.13		5.72			2.12	24.61		5.15			1		1		3			1	4		1
P20073	Annexin A7 OS=Homo sapiens OX=9606 GN=ANXA7 PE=1 SV=3	19	7	14	7	488	52.7	5.68	6		1	1	2		2					2		5.47		2.05	4.15	8.71		4.6					6.02		3		1	1	2		1					2
Q6UXG8	Butyrophilin-like protein 9 OS=Homo sapiens OX=9606 GN=BTNL9 PE=2 SV=1	11	5	17	5	535	59.7	6.44	2		4	2			3	1		5				6.11		11.93	10.49			7.69	4.71		18.75				1		3	1			3	1		3
P17655	Calpain-2 catalytic subunit OS=Homo sapiens OX=9606 GN=CAPN2 PE=1 SV=6	13	7	20	7	700	79.9	4.98	1		1	5	3		4			3	2		1	2.77		1.99	12.51	15.24		7.96			6.25	0		2.65	1		1	3	2		2			3	1		1
Q8NBX0	Saccharopine dehydrogenase-like oxidoreductase OS=Homo sapiens OX=9606 GN=SCCPDH PE=1 SV=1	17	7	13	7	429	47.1	9.14			6	3			1				3					16.34	11.9			1.98				6.69					6	2			1				1
P36776	Lon protease homolog, mitochondrial OS=Homo sapiens OX=9606 GN=LONP1 PE=1 SV=2	9	6	8	6	959	106.4	6.39			1	1	3					2			1			4.84	5.09	10.47					3.5			0			1	1	3					2			1
P05166	Propionyl-CoA carboxylase beta chain, mitochondrial OS=Homo sapiens OX=9606 GN=PCCB PE=1 SV=3	16	7	29	7	539	58.2	7.64			2	9	4	1	3			4	6					7.03	24.19	10.7	0	6.42			9.96	0					2	5	3	1	2			1	2
Q96R05	Retinoid-binding protein 7 OS=Homo sapiens OX=9606 GN=RBP7 PE=1 SV=1	46	5	15	5	134	15.5	7.8			4	4			2	1	1		2		1			15.5	15.13			5.35	3.02	3.64		4.93		2.75			4	2			2	1	1		1		1
P21291	Cysteine and glycine-rich protein 1 OS=Homo sapiens OX=9606 GN=CSRP1 PE=1 SV=3	44	6	31	6	193	20.6	8.57	4	1		3	3		5	4		1	7		1	7.02	3		9.14	9.99		9.64	11.93		0	17.78		0	2	1		2	1		3	1		1	2		1
P16190	HLA class I histocompatibility antigen, A-33 alpha chain OS=Homo sapiens OX=9606 GN=HLA-A PE=1 SV=3	22	5	14	1	365	40.9	6.7	9		2	1						1	1			20.91		7.57	4.61						6.11	3.67			2		2	1						1	1
Q6IB77	Glycine N-acyltransferase OS=Homo sapiens OX=9606 GN=GLYAT PE=1 SV=3	32	7	27	7	296	33.9	8.16	1	3		4	5		6				8			0	7.42		10.51	20.54		7.8				3.54			1	1		3	3		3				1
Q969Z3	Mitochondrial amidoxime reducing component 2 OS=Homo sapiens OX=9606 GN=MARC2 PE=1 SV=1	22	8	41	7	335	38	9.16	1	3	2	4	4	1	8			4	10			2.08	3.61	3.69	9.62	6.98	2.78	12.2			5.61	2.08			1	1	1	3	2	1	4			2	5
P23142	Fibulin-1 OS=Homo sapiens OX=9606 GN=FBLN1 PE=1 SV=4	10	5	13	4	703	77.2	5.22									13													32.14													5
Q96RQ3	Methylcrotonoyl-CoA carboxylase subunit alpha, mitochondrial OS=Homo sapiens OX=9606 GN=MCCC1 PE=1 SV=3	13	7	21	7	725	80.4	7.78		5	3	4	3					2					11.4	13.14	18.94	15.48					4.37					1	2	3	2					1
Q14974	Importin subunit beta-1 OS=Homo sapiens OX=9606 GN=KPNB1 PE=1 SV=2	9	6	16	6	876	97.1	4.78			1	2	7		1			3			2			4.11	7.86	21.23		2.49			8.47			5.5			1	1	5		1			2			2
O75915	PRA1 family protein 3 OS=Homo sapiens OX=9606 GN=ARL6IP5 PE=1 SV=1	31	6	63	6	188	21.6	9.77	3	4	2				11	4	4	9	12	1	2	3.5	11.85	5.54				21.16	9.9	9.88	23.39	18.27	1.99	4.3	2	1	2				5	1	3	3	3	1	2
P48059	LIM and senescent cell antigen-like-containing domain protein 1 OS=Homo sapiens OX=9606 GN=LIMS1 PE=1 SV=4	26	7	31	7	325	37.2	8.05				2		1	10	4	2	4	6		2				7.28		0	19.07	10.68	1.85	12.03	13.01		5				2		1	4	2	1	1	3		1
Q86VP6	Cullin-associated NEDD8-dissociated protein 1 OS=Homo sapiens OX=9606 GN=CAND1 PE=1 SV=2	8	7	12	7	1230	136.3	5.78			2	1	2					4			3			5.83	0	7.02					11.58			7.23			2	1	2					3			3
Q92781	Retinol dehydrogenase 5 OS=Homo sapiens OX=9606 GN=RDH5 PE=1 SV=1	21	6	37	6	318	35	9.35		3		6			4	1			8		1		9.66		21.61			11.06	1.99			5.91		2.39		1		4			3	1			2		1
P07910	Heterogeneous nuclear ribonucleoproteins C1/C2 OS=Homo sapiens OX=9606 GN=HNRNPC PE=1 SV=4	21	8	43	8	306	33.7	5.08	4	1	2	4	3		12	4	3		4		2	7.41	2.96	5.31	10.62	9.36		27.12	7.11	0		1.81		4.85	2	1	1	2	3		7	1	3		3		1
Q07960	Rho GTPase-activating protein 1 OS=Homo sapiens OX=9606 GN=ARHGAP1 PE=1 SV=1	20	7	18	7	439	50.4	6.29				5	4		5			1	1		2				16.38	14.79		10.66			2.91	0		3				3	3		3			1	1		2
Q07021	Complement component 1 Q subcomponent-binding protein, mitochondrial OS=Homo sapiens OX=9606 GN=C1QBP PE=1 SV=1	17	4	24	4	282	31.3	4.84		1	3	4	3	2	2		2	4		1	2		2.77	9.37	14.78	10.39	0	5.69		0	10.33		2.52	4.95		1	2	2	2	1	1		1	1		1	1
O75306	NADH dehydrogenase [ubiquinone] iron-sulfur protein 2, mitochondrial OS=Homo sapiens OX=9606 GN=NDUFS2 PE=1 SV=2	14	5	14	5	463	52.5	7.55	1	3	1	1	5		1				2			0	10	4.15	5.93	19.47		1.78				2			1	2	1	1	3		1				2
Q9NVA2	Septin-11 OS=Homo sapiens OX=9606 GN=SEPTIN11 PE=1 SV=3	15	5	64	4	429	49.4	6.81	1	1	4	5	2		10	7	1	6	12		10	1.66	2.25	9.97	14.74	6		16.37	16.04	0	13.79	17.82		26.56	1	1	2	3	1		3	1	1	2	2		4
Q14624	Inter-alpha-trypsin inhibitor heavy chain H4 OS=Homo sapiens OX=9606 GN=ITIH4 PE=1 SV=4	8	7	13	7	930	103.3	6.98			5	1	2					3			2			15.96	2.39	6.06					7.44			5.75			3	1	1					2			2
P53621	Coatomer subunit alpha OS=Homo sapiens OX=9606 GN=COPA PE=1 SV=2	7	6	14	6	1224	138.3	7.66				3	2		2		1	3			1				9.14	6.56		3.8		0	10.68			1.93				2	1		1		1	3			1
P07305	Histone H1.0 OS=Homo sapiens OX=9606 GN=H1F0 PE=1 SV=3	23	5	69	5	194	20.9	10.84	18	3	7	6	3	1	12	2		3	14			42.15	7.29	20.44	18.59	8.39	2.55	26.88	5.76		8.29	35.3			4	1	3	3	1	1	4	1		2	3
P47756-2	Isoform 2 of F-actin-capping protein subunit beta OS=Homo sapiens OX=9606 GN=CAPZB	26	6	19	6	272	30.6	6			1		2		6				9		1			2.66		6.37		12.35				18.27		1.93			1		1		4				4		1
O43488	Aflatoxin B1 aldehyde reductase member 2 OS=Homo sapiens OX=9606 GN=AKR7A2 PE=1 SV=3	23	6	9	6	359	39.6	7.17			1	3							1		3			2.95	9.96							1.91		9.51			1	3							1		2
Q9BRQ8	Apoptosis-inducing factor 2 OS=Homo sapiens OX=9606 GN=AIFM2 PE=1 SV=1	20	6	10	6	373	40.5	9.11					8		1						1					27.69		2.91						2.66					5		1						1
P61247	40S ribosomal protein S3a OS=Homo sapiens OX=9606 GN=RPS3A PE=1 SV=2	31	8	14	8	264	29.9	9.73	1		1	1	1		3		2	2	1		2	0		4.21	2.48	4.67		6.3		5.71	4.02	0		3.5	1		1	1	1		3		2	1	1		1
P05155	Plasma protease C1 inhibitor OS=Homo sapiens OX=9606 GN=SERPING1 PE=1 SV=2	13	6	17	6	500	55.1	6.55				2	2					7			6				8.64	8.91					19.88			14.79				2	2					3			5
P13647	Keratin, type II cytoskeletal 5 OS=Homo sapiens OX=9606 GN=KRT5 PE=1 SV=3	11	8	105	2	590	62.3	7.74	2	29	3		2	3	13	4	4	8	2		12	5.92	83.89	7.91		5.86	6.42	25.14	11.8	9.62	20.53	5.85		29.79	1	2	2		1	2	5	1	2	3	1		4
P29992	Guanine nucleotide-binding protein subunit alpha-11 OS=Homo sapiens OX=9606 GN=GNA11 PE=1 SV=2	19	5	19	1	359	42.1	5.69	5		1	1	1		7	1		1		2		5.73		2.26	2.16	6.97		15.68	2.04		2.76		4.72		2		1	1	1		4	1		1		1
Q08211	ATP-dependent RNA helicase A OS=Homo sapiens OX=9606 GN=DHX9 PE=1 SV=4	6	7	14	7	1270	140.9	6.84			1	5	4		2			2						2.44	16.94	12.64		5.21			4.32						1	4	3		2			1
P50995	Annexin A11 OS=Homo sapiens OX=9606 GN=ANXA11 PE=1 SV=1	15	6	18	6	505	54.4	7.65	1		2	5	2		2			3	1		2	2.14		5.27	20.54	6.65		6.45			10.14	0		6.32	1		2	4	1		1			2	1		1
P61204	ADP-ribosylation factor 3 OS=Homo sapiens OX=9606 GN=ARF3 PE=1 SV=2	36	5	20	2	181	20.6	7.43	2		2		2		2		3	4			5	5.7		6.43		7.28		5.01		0	15.11			15.19	1		2		1		1		2	2			3
P15531	Nucleoside diphosphate kinase A OS=Homo sapiens OX=9606 GN=NME1 PE=1 SV=1	40	5	32	1	152	17.1	6.19	3		1	5			7			3	10		3	4.93		2.99	10.49			18			3.23	10.76		7.71	3		1	3			3			1	2		3
Q9NP72	Ras-related protein Rab-18 OS=Homo sapiens OX=9606 GN=RAB18 PE=1 SV=1	34	6	23	6	206	23	5.24				5	2		6		1	2	4						19.86	7.44		13.32		0	5.76	2.29						4	2		3		1	2	2
Q9NZ01	Very-long-chain enoyl-CoA reductase OS=Homo sapiens OX=9606 GN=TECR PE=1 SV=1	16	5	63	5	308	36	9.45	1		8	2		2	13		3	10	16		7	2.4		26.62	8.8		1.79	29.84		5.71	28.04	34.71		19.5	1		4	1		2	4		3	4	4		3
P63244	Receptor of activated protein C kinase 1 OS=Homo sapiens OX=9606 GN=RACK1 PE=1 SV=3	26	6	18	6	317	35.1	7.69				1	2	2			3	7			3				5.98	6.37	7.18			9.04	22.09			7.53				1	2	2			3	4			2
P09960	Leukotriene A-4 hydrolase OS=Homo sapiens OX=9606 GN=LTA4H PE=1 SV=2	18	7	11	7	611	69.2	6.18		1		3	3					2			2		1.72		13.64	8.28					7.25			3.86		1		2	2					2			1
Q15365	Poly(rC)-binding protein 1 OS=Homo sapiens OX=9606 GN=PCBP1 PE=1 SV=2	20	5	19	4	356	37.5	7.09		1	1	1	1		3	1		2	4		3		2.93	3.29	3.33	6.24		8.08	0		6.15	4.16		7.86		1	1	1	1		3	1		1	3		1
P12956	X-ray repair cross-complementing protein 6 OS=Homo sapiens OX=9606 GN=XRCC6 PE=1 SV=2	15	6	14	6	609	69.8	6.64			1	4	2		1		1	5						3.06	18.18	7.64		3.87		0	16.37						1	2	2		1		1	4
Q8NBQ5	Estradiol 17-beta-dehydrogenase 11 OS=Homo sapiens OX=9606 GN=HSD17B11 PE=1 SV=3	17	4	16	4	300	32.9	9.07	1		3	6	2		1			3				3.32		10.65	20.55	7.31		0			6.6				1		3	2	2		1			2
P04196	Histidine-rich glycoprotein OS=Homo sapiens OX=9606 GN=HRG PE=1 SV=1	12	4	18	4	525	59.5	7.5				7	7					2		2					23.18	24.49					6.11		6.1					4	4					2		1
P60903	Protein S100-A10 OS=Homo sapiens OX=9606 GN=S100A10 PE=1 SV=2	36	5	299	5	97	11.2	7.37	68	33	11	6	4	1	19	28	5	16	54	4	12	144.22	78.78	27.59	16.83	12.97	0	39.7	62.25	2.09	37.09	105.04	10.1	29.19	3	2	2	3	2	1	3	2	2	2	4	1	2
Q9Y3I0	tRNA-splicing ligase RtcB homolog OS=Homo sapiens OX=9606 GN=RTCB PE=1 SV=1	21	8	16	8	505	55.2	7.23		1		2	2		5		1						3.17		9.82	7.43		10.17		2.51						1		2	2		4		1
Q7Z4W1	L-xylulose reductase OS=Homo sapiens OX=9606 GN=DCXR PE=1 SV=2	19	5	8	5	244	25.9	8.1			1	5			1				1					3.48	16.18			3.13				2.71					1	3			1				1
Q9H4G4	Golgi-associated plant pathogenesis-related protein 1 OS=Homo sapiens OX=9606 GN=GLIPR2 PE=1 SV=3	41	5	12	5	154	17.2	9.41				1	5		1			2		3					6.46	20.75		3.37			9.82		8.63					1	3		1			1		2
Q9BZV2	Thiamine transporter 2 OS=Homo sapiens OX=9606 GN=SLC19A3 PE=1 SV=1	13	3	9	3	496	55.6	6.4			2	2	2		1			2						10.38	12.94	12.92		4.18			9.53						2	1	1		1			1
Q8IUX7	Adipocyte enhancer-binding protein 1 OS=Homo sapiens OX=9606 GN=AEBP1 PE=1 SV=1	4	4	10	4	1158	130.8	5.11										9		1											27.12		2.68											4		1
P02794	Ferritin heavy chain OS=Homo sapiens OX=9606 GN=FTH1 PE=1 SV=2	43	6	22	6	183	21.2	5.55			3	3						11	5					5.74	9.93						29.28	5.06					3	2						6	1
P02656	Apolipoprotein C-III OS=Homo sapiens OX=9606 GN=APOC3 PE=1 SV=1	54	4	114	4	99	10.8	5.41	17	9	9	4	2	2	8	3	12	20	12	3	5	45.21	21.33	22.29	14.37	5.37	4.09	10.91	6.45	25.91	60.24	15.49	8.97	18.42	2	1	3	2	1	1	3	1	4	3	3	2	2
P61163	Alpha-centractin OS=Homo sapiens OX=9606 GN=ACTR1A PE=1 SV=1	22	6	17	6	376	42.6	6.64		1	2	3	3		4			1	1		2		1.69	6.62	3.17	10.95		9.17			4.46	2.64		4.69		1	2	2	2		3			1	1		2
P00747	Plasminogen OS=Homo sapiens OX=9606 GN=PLG PE=1 SV=2	6	4	6	4	810	90.5	7.24			4							2						15.79							4.72						3							2
Q8IXB3	Trafficking regulator of GLUT4 1 OS=Homo sapiens OX=9606 GN=TRARG1 PE=2 SV=2	18	2	52	2	177	19.2	8	2	8	2	4		1	3	1	4	7	4		5	4.44	15.89	6.41	13.73		0	7.95	3.08	6.33	21.18	10.59		13.67	1	2	1	2		1	1	1	1	1	1		2
P26641	Elongation factor 1-gamma OS=Homo sapiens OX=9606 GN=EEF1G PE=1 SV=3	12	5	25	5	437	50.1	6.67		1	1	1	1			5	1	6	6		3		0	1.94	3.28	0			10.14	0	14.89	1.61		9.42		1	1	1	1			2	1	3	1		2
P62753	40S ribosomal protein S6 OS=Homo sapiens OX=9606 GN=RPS6 PE=1 SV=1	20	4	27	4	249	28.7	10.84		6	2	3	2		2			3	3		3		20.44	7.23	12.57	10.05		5.72			10.44	5.99		7.85		1	2	2	1		2			2	2		2
P30711	Glutathione S-transferase theta-1 OS=Homo sapiens OX=9606 GN=GSTT1 PE=1 SV=4	24	4	7	4	240	27.3	7.49				1				2					4				6.4				4.34					17.55				1				1					4
P18085	ADP-ribosylation factor 4 OS=Homo sapiens OX=9606 GN=ARF4 PE=1 SV=3	33	5	17	3	180	20.5	7.14	2		1	2	1		4		2	2			3	5.7		2.76	6.2	2.54		9.96		0	13.29			8.78	1		1	1	1		2		1	1			2
Q6UXV4	MICOS complex subunit MIC27 OS=Homo sapiens OX=9606 GN=APOOL PE=1 SV=1	34	6	13	6	268	29.1	9.52				2	7		1				1						8.82	25.51		3.17				0						1	5		1				1
Q9Y394	Dehydrogenase/reductase SDR family member 7 OS=Homo sapiens OX=9606 GN=DHRS7 PE=1 SV=1	13	3	19	3	339	38.3	8.32		4	1	3	5	1				2		2	1		17.61	5.04	10.66	22.77	2.04				6.01		9.91	2.84		1	1	1	2	1				2		1	1
P09417	Dihydropteridine reductase OS=Homo sapiens OX=9606 GN=QDPR PE=1 SV=2	32	4	6	4	244	25.8	7.37			1	4	1											2.58	20.58	3.43											1	3	1
O00339	Matrilin-2 OS=Homo sapiens OX=9606 GN=MATN2 PE=1 SV=4	11	7	13	7	956	106.8	6.27				8	2		2					1					22.1	8.37		4.4					2.88					5	1		1					1
P07203	Glutathione peroxidase 1 OS=Homo sapiens OX=9606 GN=GPX1 PE=1 SV=4	37	5	22	5	203	22.1	6.55				3	2		3				12		2				9.82	8.46		8.05				9.27		4.83				2	2		2				2		2
P50914	60S ribosomal protein L14 OS=Homo sapiens OX=9606 GN=RPL14 PE=1 SV=4	25	5	28	5	215	23.4	10.93	4	7	4	2	2		1		1	2	1		3	6.92	15.92	12.34	6.12	6.92		2.6		2.47	6.78	1.61		8.52	2	1	2	2	1		1		1	1	1		2
Q9H2U2	Inorganic pyrophosphatase 2, mitochondrial OS=Homo sapiens OX=9606 GN=PPA2 PE=1 SV=2	20	6	21	5	334	37.9	7.39				4	2			3			12						14.12	6.92			0			7.42						3	1			1			2
P26373	60S ribosomal protein L13 OS=Homo sapiens OX=9606 GN=RPL13 PE=1 SV=4	24	5	27	5	211	24.2	11.65			1	2	2		7	4	2		6		3			2.08	10.51	7.97		16.47	5.5	2.05		5.19		9.86			1	1	2		3	1	2		1		2
P07858	Cathepsin B OS=Homo sapiens OX=9606 GN=CTSB PE=1 SV=3	17	5	10	5	339	37.8	6.3			2	4			1				3					5.64	18.26			1.91				3.67					2	3			1				1
Q14980	Nuclear mitotic apparatus protein 1 OS=Homo sapiens OX=9606 GN=NUMA1 PE=1 SV=2	4	5	5	5	2115	238.1	5.78			2	2	1											11.24	10.62	3.39											2	2	1
Q07020	60S ribosomal protein L18 OS=Homo sapiens OX=9606 GN=RPL18 PE=1 SV=2	27	5	36	5	188	21.6	11.72		1	1	2	5		6		2	5	1		4		3.78	3.54	7.48	18.97		16.9		5.76	16.22	1.71		12.98		1	1	1	3		4		1	2	1		2
P0DMN0	Sulfotransferase 1A4 OS=Homo sapiens OX=9606 GN=SULT1A4 PE=1 SV=1	18	4	9	1	295	34.2	6.01				2	3		2			1			1				7.38	10.73		3.79			3.23			4.51				2	1		1			1			1
P08574	Cytochrome c1, heme protein, mitochondrial OS=Homo sapiens OX=9606 GN=CYC1 PE=1 SV=3	13	5	39	5	325	35.4	9	2	4	3	4			5			5	12	2		0	13.86	9.77	11.46			8.6			14.28	3.84	5.56		1	1	2	2			3			2	2	1
Q14764	Major vault protein OS=Homo sapiens OX=9606 GN=MVP PE=1 SV=4	10	6	11	6	893	99.3	5.48				3	3		1			1			3				11.77	12.49		1.87			2.15			6.92				3	2		1			1			3
P50570	Dynamin-2 OS=Homo sapiens OX=9606 GN=DNM2 PE=1 SV=2	9	6	7	6	870	98	7.44				4					1	1	1						15.93					0	2.09	0						3					1	1	1
P05090	Apolipoprotein D OS=Homo sapiens OX=9606 GN=APOD PE=1 SV=1	28	6	36	6	189	21.3	5.15	2		5	3	1		2		2	8	5	2	2	4.17		10.41	9.17	2.13		5.88		2.29	16.52	7.4	4.83	6.02	1		4	2	1		1		1	3	2	1	1
P36955	Pigment epithelium-derived factor OS=Homo sapiens OX=9606 GN=SERPINF1 PE=1 SV=4	16	6	10	6	418	46.3	6.38				2						2	1		5				9.12						6.35	0		9.81				1						2	1		3
Q02543	60S ribosomal protein L18a OS=Homo sapiens OX=9606 GN=RPL18A PE=1 SV=2	28	6	27	6	176	20.7	10.71			2	3	3		3		2	6			3			4.69	10.25	7.74		6.14		2.62	9.85			6.23			2	1	2		2		2	2			2
Q07507	Dermatopontin OS=Homo sapiens OX=9606 GN=DPT PE=1 SV=2	16	4	66	4	201	24	4.82	5	12	4	2	4	3	3		3				5	8.32	38.7	11.99	9.33	7.8	4.34	9.1		10.08				10.1	1	1	1	1	2	2	1		2				2
P09543	2',3'-cyclic-nucleotide 3'-phosphodiesterase OS=Homo sapiens OX=9606 GN=CNP PE=1 SV=2	14	5	37	5	421	47.5	9.07		9	2	5			2			2	4		1		32.72	7.2	7.8			5.17			6.04	6.96		3.45		1	1	3			2			2	2		1
P02654	Apolipoprotein C-I OS=Homo sapiens OX=9606 GN=APOC1 PE=1 SV=1	33	4	81	4	83	9.3	8.47	7		11	5	4	1	5	1	4	17	13	10	2	14.76		31.19	17.94	13.92	3.06	6.15	2.2	7.96	39.61	22.74	29.29	5.64	2		3	1	1	1	2	1	2	3	2	3	2
P02747	Complement C1q subcomponent subunit C OS=Homo sapiens OX=9606 GN=C1QC PE=1 SV=3	21	4	10	4	245	25.8	8.41	1		1	3	2				2				1	4.14		3.72	8.36	4.74				4.62				2.02	1		1	2	1				2				1
Q96FJ2	Dynein light chain 2, cytoplasmic OS=Homo sapiens OX=9606 GN=DYNLL2 PE=1 SV=1	51	3	25	1	89	10.3	7.37	2		3		2		9		1	2	4		2	6.07		7.83		11.82		17.17		3.81	2.44	8.32		5.5	1		1		1		2		1	1	2		1
P08865	40S ribosomal protein SA OS=Homo sapiens OX=9606 GN=RPSA PE=1 SV=4	23	5	19	5	295	32.8	4.87	1		1	5	4		1			2	2		3	2.11		1.93	21.68	16		2.02			8.32	2.11		7.53	1		1	3	3		1			2	2		2
O95299	NADH dehydrogenase [ubiquinone] 1 alpha subcomplex subunit 10, mitochondrial OS=Homo sapiens OX=9606 GN=NDUFA10 PE=1 SV=1	17	5	22	5	355	40.7	8.48		6		3	3					1					9.57		11.87	11.96					3.17					2		2	2					1
P50148	Guanine nucleotide-binding protein G(q) subunit alpha OS=Homo sapiens OX=9606 GN=GNAQ PE=1 SV=4	20	6	22	2	359	42.1	5.68	5		1	1	3		8	1		1		2		5.73		2.26	2.16	5.11		17.85	2.04		2.76		4.72		2		1	1	2		5	1		1		1
O43390	Heterogeneous nuclear ribonucleoprotein R OS=Homo sapiens OX=9606 GN=HNRNPR PE=1 SV=1	11	6	22	4	633	70.9	8.13		1	2	4	3		2		2		7		1		0	5.57	14.83	10.26		4.11		1.7		0		2.55		1	2	3	2		1		2		3		1
P07814	Bifunctional glutamate/proline--tRNA ligase OS=Homo sapiens OX=9606 GN=EPRS PE=1 SV=5	5	5	6	5	1512	170.5	7.33				1	5												4.92	18.31												1	5
P19367	Hexokinase-1 OS=Homo sapiens OX=9606 GN=HK1 PE=1 SV=3	7	6	13	6	917	102.4	6.8			3	2	1					3	2		2			3.9	8.22	3.43					8.24	0		5.35			2	1	1					3	1		2
P02792	Ferritin light chain OS=Homo sapiens OX=9606 GN=FTL PE=1 SV=2	32	4	16	4	175	20	5.78										10	1		5										39.26	0		18.15										4	1		1
P61006	Ras-related protein Rab-8A OS=Homo sapiens OX=9606 GN=RAB8A PE=1 SV=1	25	6	77	2	207	23.7	9.07	8	14	2	5	5	1	5	6	3	1	8	1	5	17.49	41.17	5.41	14.09	9.44	2.03	8.73	15.1	6.83	2.66	19.22	2.94	13.32	2	2	2	3	3	1	2	2	2	1	1	1	3
Q13162	Peroxiredoxin-4 OS=Homo sapiens OX=9606 GN=PRDX4 PE=1 SV=1	23	6	94	4	271	30.5	6.29	9	7	4	1	1	2	14	7	4	7	22	1	2	18.27	14.86	9.84	3.68	3.6	0	26.04	14.68	1.76	15.11	29.08	2.13	3.63	2	2	3	1	1	1	5	1	2	2	4	1	2
P55290	Cadherin-13 OS=Homo sapiens OX=9606 GN=CDH13 PE=1 SV=1	11	6	9	6	713	78.2	4.98					2		4				2							7.75		11.91				0							1		4				1
Q9H8L6	Multimerin-2 OS=Homo sapiens OX=9606 GN=MMRN2 PE=1 SV=2	6	5	6	5	949	104.3	5.86					2		3			1								8.43		7.93			1.68								2		3			1
P08311	Cathepsin G OS=Homo sapiens OX=9606 GN=CTSG PE=1 SV=2	26	5	18	5	255	28.8	11.19			1	2	3	1			2	4		4	1			2.69	5.22	10.83	0			0	10.18		6.49	0			1	1	2	1			1	1		3	1
P62241	40S ribosomal protein S8 OS=Homo sapiens OX=9606 GN=RPS8 PE=1 SV=2	28	5	29	5	208	24.2	10.32	3		1	4	1		4		2	5	4		5	9.2		1.85	16.96	3.32		8.04		0	13.51	9.99		14.79	1		1	2	1		2		2	3	1		2
O00231	26S proteasome non-ATPase regulatory subunit 11 OS=Homo sapiens OX=9606 GN=PSMD11 PE=1 SV=3	20	6	10	6	422	47.4	6.48				3	3		1			2			1				10.36	11.05		2.26			6.55			2.56				2	2		1			2			1
O75964	ATP synthase subunit g, mitochondrial OS=Homo sapiens OX=9606 GN=ATP5MG PE=1 SV=3	38	4	78	4	103	11.4	9.64	4		4	4	5	4	9	6	3	11	16	2	6	7.96		11.24	13.03	17.22	4.75	20.59	15.87	5.41	29.97	28.16	2.49	16.31	2		2	2	3	3	2	2	3	2	3	2	3
P61020	Ras-related protein Rab-5B OS=Homo sapiens OX=9606 GN=RAB5B PE=1 SV=1	21	4	79	1	215	23.7	8.13	6	18	3	2	2	1	9	4	4	8	7		4	13.28	61.94	8.92	6.77	4.97	0	22.42	9.93	5.67	21.65	13.91		10.79	1	2	2	2	1	1	3	1	3	2	2		3
P60900	Proteasome subunit alpha type-6 OS=Homo sapiens OX=9606 GN=PSMA6 PE=1 SV=1	18	4	16	4	246	27.4	6.76	3		1	1	3		2				6			4.29		2.84	2.84	8.47		5.57				6.17			1		1	1	1		2				2
P63167	Dynein light chain 1, cytoplasmic OS=Homo sapiens OX=9606 GN=DYNLL1 PE=1 SV=1	51	3	26	1	89	10.4	7.4	2		3	1	1		10		1	2	4		2	6.07		7.83	5.27	5.47		21.71		3.81	2.44	8.32		5.5	1		1	1	1		3		1	1	2		1
O43399	Tumor protein D54 OS=Homo sapiens OX=9606 GN=TPD52L2 PE=1 SV=2	30	4	10	4	206	22.2	5.36			1	1	2		2			1	1		2			3.96	4.51	8.84		5.35			5.56	2.44		5.31			1	1	1		1			1	1		2
P60953	Cell division control protein 42 homolog OS=Homo sapiens OX=9606 GN=CDC42 PE=1 SV=2	28	5	17	4	191	21.2	6.55	1				1		7		1		5	1	1	0				3.14		17.29		1.81		7.91	0	1.98	1				1		5		1		2	1	1
P20339	Ras-related protein Rab-5A OS=Homo sapiens OX=9606 GN=RAB5A PE=1 SV=2	23	4	78	1	215	23.6	8.15	6	18	3	1	3	1	9	4	4	8	7		3	13.28	61.94	8.92	2.75	9.62	0	22.42	9.93	5.67	21.65	13.91		7.81	1	2	2	1	2	1	3	1	3	2	2		2
Q99460	26S proteasome non-ATPase regulatory subunit 1 OS=Homo sapiens OX=9606 GN=PSMD1 PE=1 SV=2	8	6	16	6	953	105.8	5.39		4		1	5										7.7		3.4	14.18										1		1	4
O94826	Mitochondrial import receptor subunit TOM70 OS=Homo sapiens OX=9606 GN=TOMM70 PE=1 SV=1	9	5	15	5	608	67.4	7.12				6	1		3				2		1				16.04	2.73		8.39				1.62		3.53				3	1		2				1		1
P27635	60S ribosomal protein L10 OS=Homo sapiens OX=9606 GN=RPL10 PE=1 SV=4	20	4	44	4	214	24.6	10.08		16	2	4	1		3		1	1	1		1		50.12	5.66	12.48	3.31		7.62		3.24	3.11	3.32		2.4		1	2	2	1		2		1	1	1		1
P00450	Ceruloplasmin OS=Homo sapiens OX=9606 GN=CP PE=1 SV=1	7	5	12	5	1065	122.1	5.72					4					3		5						17.31					7.2		13.38						2					1		4
P52565	Rho GDP-dissociation inhibitor 1 OS=Homo sapiens OX=9606 GN=ARHGDIA PE=1 SV=3	21	3	19	3	204	23.2	5.11	2		1	4	2		2				7		1	1.74		4.29	19.14	7.46		5.8				16.65		2.96	1		1	2	1		1				2		1
Q6NUK1	Calcium-binding mitochondrial carrier protein SCaMC-1 OS=Homo sapiens OX=9606 GN=SLC25A24 PE=1 SV=2	12	6	35	6	477	53.3	6.33	4	2	2	6	4		5			4		1		2.62	6.19	3.67	16.32	11.85		7.39			9.52		1.96		3	1	2	4	2		4			3		1
O95479	GDH/6PGL endoplasmic bifunctional protein OS=Homo sapiens OX=9606 GN=H6PD PE=1 SV=2	8	6	14	6	791	88.8	7.3		6	1	3			3				1				14.57	4.05	10.12			8.34				2				1	1	2			2				1
P49821	NADH dehydrogenase [ubiquinone] flavoprotein 1, mitochondrial OS=Homo sapiens OX=9606 GN=NDUFV1 PE=1 SV=4	11	6	17	6	464	50.8	8.21			1	2	3		4			2	3	1				2.82	6.07	10.69		9.35			4.47	1.93	2.78				1	1	2		3			1	2	1
Q96MM6	Heat shock 70 kDa protein 12B OS=Homo sapiens OX=9606 GN=HSPA12B PE=1 SV=2	8	5	8	3	686	75.6	8.53				2	1		4				1						7.46	3.6		10.85				2.16						2	1		4				1
P05164	Myeloperoxidase OS=Homo sapiens OX=9606 GN=MPO PE=1 SV=1	10	5	6	4	745	83.8	8.97												6													20.13													5
P35613	Basigin OS=Homo sapiens OX=9606 GN=BSG PE=1 SV=2	13	4	62	4	385	42.2	5.66		15	1	2	2	2	6		1	3	5	7	2		65.44	3.16	6.66	6.22	6.41	14.01		3.24	10.04	8.79	15.85	5.62		2	1	1	1	1	4		1	1	2	3	1
Q14165	Malectin OS=Homo sapiens OX=9606 GN=MLEC PE=1 SV=1	22	6	11	6	292	32.2	5.41				2	3		2				4						3.34	10.08		2.76				1.82						1	2		2				2
P45954	Short/branched chain specific acyl-CoA dehydrogenase, mitochondrial OS=Homo sapiens OX=9606 GN=ACADSB PE=1 SV=1	9	2	10	2	432	47.5	6.99			1	5	2						2					3.42	26.32	7.47						2.21					1	2	1						1
O75489	NADH dehydrogenase [ubiquinone] iron-sulfur protein 3, mitochondrial OS=Homo sapiens OX=9606 GN=NDUFS3 PE=1 SV=1	24	4	25	4	264	30.2	7.5	5		3	3	4	1	2			2	5			14.77		13.52	16.46	20.83	3.46	6.22			8.54	15.19			1		2	2	2	1	1			1	2
Q9HCC0	Methylcrotonoyl-CoA carboxylase beta chain, mitochondrial OS=Homo sapiens OX=9606 GN=MCCC2 PE=1 SV=1	16	7	11	7	563	61.3	7.68			4	6	1											12.06	17.11	2.69											3	3	1
O75531	Barrier-to-autointegration factor OS=Homo sapiens OX=9606 GN=BANF1 PE=1 SV=1	49	4	21	4	89	10.1	6.09	5	4		4	2		2			4				13.86	6.55		13.63	7.44		3.54			12.04				1	1		3	1		1			1
O15120	1-acyl-sn-glycerol-3-phosphate acyltransferase beta OS=Homo sapiens OX=9606 GN=AGPAT2 PE=1 SV=1	16	6	22	6	278	30.9	9.01				3	4		4			2	8		1				7.54	12.39		8.59			2.73	10.67		2.33				2	2		2			2	4		1
P62263	40S ribosomal protein S14 OS=Homo sapiens OX=9606 GN=RPS14 PE=1 SV=3	38	4	21	4	151	16.3	10.05	1		3	2			5			6			4	0		12.29	4.4			14.09			22.14			10.41	1		3	1			3			3			2
P61978	Heterogeneous nuclear ribonucleoprotein K OS=Homo sapiens OX=9606 GN=HNRNPK PE=1 SV=1	14	6	21	6	463	50.9	5.54	1		2	2	1	1	2		1	3	1		6	2.16		6.8	6.27	3.42	0	3.77		2.15	9.25	0		17.64	1		1	1	1	1	2		1	1	1		3
P35998	26S proteasome regulatory subunit 7 OS=Homo sapiens OX=9606 GN=PSMC2 PE=1 SV=3	14	5	13	5	433	48.6	5.95	1				1		2			2	5		1	0				3.28		5.3			4.3	7.12		2.44	1				1		1			2	2		1
P20618	Proteasome subunit beta type-1 OS=Homo sapiens OX=9606 GN=PSMB1 PE=1 SV=2	22	3	6	3	241	26.5	8.13				1	5												2.59	21.53												1	2
P22352	Glutathione peroxidase 3 OS=Homo sapiens OX=9606 GN=GPX3 PE=1 SV=2	19	4	22	4	226	25.5	8.13	3		5	2	2	1				8	1			0		15.71	8.17	7.67	0				26.79	0			1		3	1	2	1				2	1
P11279	Lysosome-associated membrane glycoprotein 1 OS=Homo sapiens OX=9606 GN=LAMP1 PE=1 SV=3	7	5	40	5	417	44.9	8.75	3		3	2	3		7	2		3	11	2		0		3.72	3.66	9.89		5.18	0		1.6	4.11	3.41		1		2	1	2		2	1		1	3	1
P31948	Stress-induced-phosphoprotein 1 OS=Homo sapiens OX=9606 GN=STIP1 PE=1 SV=1	12	5	9	5	543	62.6	6.8				6	2						1						22.13	5.23						2.14						4	1						1
Q92947	Glutaryl-CoA dehydrogenase, mitochondrial OS=Homo sapiens OX=9606 GN=GCDH PE=1 SV=1	12	4	4	4	438	48.1	8.06			2	1			1									5.88	5.53			2.68									2	1			1
Q13596	Sorting nexin-1 OS=Homo sapiens OX=9606 GN=SNX1 PE=1 SV=3	10	5	7	4	522	59	5.15				1	1		4		1								5.89	3.49		9.41		0								1	1		3		1
Q9Y2D5	A-kinase anchor protein 2 OS=Homo sapiens OX=9606 GN=AKAP2 PE=1 SV=3	7	4	6	4	859	94.6	5.11					3		1				2							15.1		1.87				4.22							2		1				1
P62917	60S ribosomal protein L8 OS=Homo sapiens OX=9606 GN=RPL8 PE=1 SV=2	17	5	14	5	257	28	11.03			1	4	2		2		1		3		1			2.21	14.64	9.14		5.75		2.18		7.23		3.45			1	2	1		1		1		2		1
P62851	40S ribosomal protein S25 OS=Homo sapiens OX=9606 GN=RPS25 PE=1 SV=1	24	4	16	4	125	13.7	10.11			2	2			5			2	3		2			3.95	6.75			6.83			4.66	3.83		3.38			2	1			3			2	2		1
P55083	Microfibril-associated glycoprotein 4 OS=Homo sapiens OX=9606 GN=MFAP4 PE=1 SV=2	12	3	63	3	255	28.6	5.63	10	7	7	1	1	6	4	3	5	1	4		2	7.24	12.98	13.23	0	4.98	18.74	3.77	4.67	17.14	1.69	6.47		3.86	2	2	3	1	1	2	1	2	2	1	1		1
Q14108	Lysosome membrane protein 2 OS=Homo sapiens OX=9606 GN=SCARB2 PE=1 SV=2	13	4	14	4	478	54.3	5.14			3	1	4				2	2						9.56	2.69	10.81				4.27	4.54						3	1	2				2	1
P21964	Catechol O-methyltransferase OS=Homo sapiens OX=9606 GN=COMT PE=1 SV=2	21	3	10	3	271	30	5.47				2	4					2			2				10.86	20.52					8.73			6.42				1	3					1			1
P15559	NAD(P)H dehydrogenase [quinone] 1 OS=Homo sapiens OX=9606 GN=NQO1 PE=1 SV=1	21	5	12	5	274	30.8	8.88					1								11					4.5								29.78					1								5
Q13200	26S proteasome non-ATPase regulatory subunit 2 OS=Homo sapiens OX=9606 GN=PSMD2 PE=1 SV=3	6	4	8	4	908	100.1	5.2		1		2	3								2		2.16		8	6.08								7.61		1		1	2								1
Q9Y305	Acyl-coenzyme A thioesterase 9, mitochondrial OS=Homo sapiens OX=9606 GN=ACOT9 PE=1 SV=2	11	3	7	3	439	49.9	8.6				4	2		1										17.13	13.57		0										2	1		1
P36969	Phospholipid hydroperoxide glutathione peroxidase OS=Homo sapiens OX=9606 GN=GPX4 PE=1 SV=3	19	3	11	3	197	22.2	8.37				4			2				4		1				15.44			4.13				0		2.69				2			1				1		1
P51659	Peroxisomal multifunctional enzyme type 2 OS=Homo sapiens OX=9606 GN=HSD17B4 PE=1 SV=3	5	3	9	3	736	79.6	8.84				3	3		2						1				12.91	14.34		4.41						0				1	2		1						1
Q13790	Apolipoprotein F OS=Homo sapiens OX=9606 GN=APOF PE=1 SV=2	6	2	15	2	326	35.4	5.64			11	1						3						22.08	2.21						4.46						2	1						1
O14949	Cytochrome b-c1 complex subunit 8 OS=Homo sapiens OX=9606 GN=UQCRQ PE=1 SV=4	28	3	10	3	82	9.9	10.08				3	2		3			2							12.52	12.01		5.35			5.49							2	1		1			2
P23229	Integrin alpha-6 OS=Homo sapiens OX=9606 GN=ITGA6 PE=1 SV=5	4	4	10	4	1130	126.5	6.61				5	3		1					1					15.45	11.58		2.8					1.81					3	2		1					1
Q99584	Protein S100-A13 OS=Homo sapiens OX=9606 GN=S100A13 PE=1 SV=1	39	4	22	4	98	11.5	6.16	7		7	2	3					2	1			12.48		18.25	5.45	5.29					4.49	0			2		4	1	2					2	1
P46778	60S ribosomal protein L21 OS=Homo sapiens OX=9606 GN=RPL21 PE=1 SV=2	22	4	14	4	160	18.6	10.49		1	1	5	3		1						1		1.88	4.05	20.6	15.22		2.36						4.37		1	1	3	2		1						1
Q4KMQ2	Anoctamin-6 OS=Homo sapiens OX=9606 GN=ANO6 PE=1 SV=2	7	4	13	4	910	106.1	7.77		1	2	1	4	1				4					1.65	7.14	3.35	9.37	2.92				12.32					1	2	1	3	1				2
P30405	Peptidyl-prolyl cis-trans isomerase F, mitochondrial OS=Homo sapiens OX=9606 GN=PPIF PE=1 SV=1	34	4	5	4	207	22	9.38	1				2						2			2.48				7.81						1.99			1				2						1
P11532	Dystrophin OS=Homo sapiens OX=9606 GN=DMD PE=1 SV=3	2	6	7	6	3685	426.5	5.88				1	4		1				1						3.74	8.95		1.8				0						1	3		1				1
P39019	40S ribosomal protein S19 OS=Homo sapiens OX=9606 GN=RPS19 PE=1 SV=2	35	5	9	5	145	16.1	10.32			1	3			2				1		2			2.76	11.1			5.07				2.26		6.07			1	2			2				1		2
P09936	Ubiquitin carboxyl-terminal hydrolase isozyme L1 OS=Homo sapiens OX=9606 GN=UCHL1 PE=1 SV=2	28	4	18	4	223	24.8	5.48	5						1		2				10	3.41						1.98		0				39.43	3						1		1				3
P02746	Complement C1q subcomponent subunit B OS=Homo sapiens OX=9606 GN=C1QB PE=1 SV=3	19	3	8	3	253	26.7	8.63	2				2				3	1				6.68				7.38				13.15	3.49				2				2				2	1
P05106	Integrin beta-3 OS=Homo sapiens OX=9606 GN=ITGB3 PE=1 SV=2	6	5	12	5	788	87	5.24							1					11								2.13					39.1								1					4
P30153	Serine/threonine-protein phosphatase 2A 65 kDa regulatory subunit A alpha isoform OS=Homo sapiens OX=9606 GN=PPP2R1A PE=1 SV=4	9	4	16	4	589	65.3	5.11			1	4	5					4						4.64	13.61	18.77					11.68						1	2	3					2
P22307	Non-specific lipid-transfer protein OS=Homo sapiens OX=9606 GN=SCP2 PE=1 SV=2	7	4	14	4	547	59	6.89			1	3			3				6		1			2.43	7.88			5.73				8.53		2.31			1	2			3				2		1
P26447	Protein S100-A4 OS=Homo sapiens OX=9606 GN=S100A4 PE=1 SV=1	33	4	55	4	101	11.7	6.11	17	1	5	6	1		7	2		2	11	2		13.66	1.71	11.06	15.27	2.77		12.31	3.46		0	5.15	3.57		2	1	2	3	1		3	1		1	1	1
Q969H8	Myeloid-derived growth factor OS=Homo sapiens OX=9606 GN=MYDGF PE=1 SV=1	25	5	16	5	173	18.8	6.68	1		1	2	2		2				7		1	0		2.14	4.22	7.08		4.43				5.94		0	1		1	1	2		2				3		1
P09525	Annexin A4 OS=Homo sapiens OX=9606 GN=ANXA4 PE=1 SV=4	16	5	20	4	319	35.9	6.13	3	4	1	3			1	1			7			1.7	7.09	1.91	12.03			2.08	0			4.86			1	1	1	3			1	1			1
Q15847	Adipogenesis regulatory factor OS=Homo sapiens OX=9606 GN=ADIRF PE=1 SV=1	70	3	19	3	76	7.9	5.31			1			1	4		1		12					3.66			6.72	12.29		8.49		38.63					1			1	1		1		2
P19652	Alpha-1-acid glycoprotein 2 OS=Homo sapiens OX=9606 GN=ORM2 PE=1 SV=2	22	4	11	2	201	23.6	5.11	2		2		2					5				4.13		5.44		6.58					11.88				1		2		2					3
P00742	Coagulation factor X OS=Homo sapiens OX=9606 GN=F10 PE=1 SV=2	9	3	5	3	488	54.7	5.94			5													19.1													3
O75094	Slit homolog 3 protein OS=Homo sapiens OX=9606 GN=SLIT3 PE=2 SV=3	4	4	8	4	1523	167.6	7.65								3	4			1									10.76	7.26			3.62									1	3			1
Q9HCB6	Spondin-1 OS=Homo sapiens OX=9606 GN=SPON1 PE=1 SV=2	9	5	8	5	807	90.9	6.11				6				1		1							21.49				1.66		2.79							4				1		1
Q99653	Calcineurin B homologous protein 1 OS=Homo sapiens OX=9606 GN=CHP1 PE=1 SV=3	28	4	8	4	195	22.4	5.1			1	5						2						4.24	21.06						6.09						1	3						2
O43795	Unconventional myosin-Ib OS=Homo sapiens OX=9606 GN=MYO1B PE=1 SV=3	7	6	6	6	1136	131.9	9.38				1	2		1				1		1				2.74	6.16		2.54				0		0				1	2		1				1		1
P47755	F-actin-capping protein subunit alpha-2 OS=Homo sapiens OX=9606 GN=CAPZA2 PE=1 SV=3	18	4	23	3	286	32.9	5.85				2			6	1	1	3	6	1	3				6.64			17.75	1.86	0	8.78	11.59	2.92	8.76				1			3	1	1	2	2	1	2
P82909	28S ribosomal protein S36, mitochondrial OS=Homo sapiens OX=9606 GN=MRPS36 PE=1 SV=2	49	3	5	3	103	11.5	9.99				1	2						2						3.61	7.42						2.71						1	2						1
P02458	Collagen alpha-1(II) chain OS=Homo sapiens OX=9606 GN=COL2A1 PE=1 SV=3	4	4	337	1	1487	141.7	6.92	84	56	14			4	17	63	5	17	43	6	11	197.8	128.5	34.09			7.58	33.99	164.53	4.45	38.42	116.04	14.47	26.03	3	3	3			2	3	3	3	3	3	2	3
Q7L576	Cytoplasmic FMR1-interacting protein 1 OS=Homo sapiens OX=9606 GN=CYFIP1 PE=1 SV=1	3	4	5	4	1253	145.1	6.9				5													17.65													4
Q00013	55 kDa erythrocyte membrane protein OS=Homo sapiens OX=9606 GN=MPP1 PE=1 SV=2	12	5	10	5	466	52.3	7.37		1			1							6			2.37			2.85							19.05			1			1							3
O75477	Erlin-1 OS=Homo sapiens OX=9606 GN=ERLIN1 PE=1 SV=2	10	4	5	2	348	39.1	7.87		1			1		1				1		1		2.42			5.43		3.68				0		3.22		1			1		1				1		1
Q92522	Histone H1x OS=Homo sapiens OX=9606 GN=H1FX PE=1 SV=1	25	4	6	4	213	22.5	10.76			1	4							1					4.18	14.96							2.96					1	3							1
O96000	NADH dehydrogenase [ubiquinone] 1 beta subcomplex subunit 10 OS=Homo sapiens OX=9606 GN=NDUFB10 PE=1 SV=3	22	3	12	3	172	20.8	8.48	3			3	3						1		2	0			11.66	11.24						2.08		5.11	1			2	2						1		2
P02100	Hemoglobin subunit epsilon OS=Homo sapiens OX=9606 GN=HBE1 PE=1 SV=2	18	3	246	1	147	16.2	8.63	18	27	28	6	5	2	19	2	3	32	12	12	53	14.75	75.49	75.45	17.2	12.22	5.23	46.3	3.71	4.81	81.57	27.39	31.08	123.48	1	1	1	1	1	1	1	1	1	2	3	1	2
P59998	Actin-related protein 2/3 complex subunit 4 OS=Homo sapiens OX=9606 GN=ARPC4 PE=1 SV=3	20	4	10	4	168	19.7	8.43			1	2			1	1		3	1		1			3.25	6.93			2.42	0		8.05	2.07		2.98			1	1			1	1		2	1		1
O60506	Heterogeneous nuclear ribonucleoprotein Q OS=Homo sapiens OX=9606 GN=SYNCRIP PE=1 SV=2	11	5	14	3	623	69.6	8.59		1	1	2	3				1		6				0	2.28	7.81	12.96				0		0				1	1	2	2				1		2
Q9UL25	Ras-related protein Rab-21 OS=Homo sapiens OX=9606 GN=RAB21 PE=1 SV=3	19	3	21	3	225	24.3	7.94		7		3				1			1				24.68		17.56				0			2.01				2		2				1			1
O43175	D-3-phosphoglycerate dehydrogenase OS=Homo sapiens OX=9606 GN=PHGDH PE=1 SV=4	11	5	19	5	533	56.6	6.71					1		6				3		9					2.64		14.94				0		26.49					1		4				1		4
Q9UNM6	26S proteasome non-ATPase regulatory subunit 13 OS=Homo sapiens OX=9606 GN=PSMD13 PE=1 SV=2	14	4	7	4	376	42.9	5.81		1			4					1			1		1.8			16.87					2.62			2.34		1			2					1			1
Q00059	Transcription factor A, mitochondrial OS=Homo sapiens OX=9606 GN=TFAM PE=1 SV=1	19	4	8	4	246	29.1	9.72			2	4	2											4.78	14.52	8.31											2	3	1
Q9NVJ2	ADP-ribosylation factor-like protein 8B OS=Homo sapiens OX=9606 GN=ARL8B PE=1 SV=1	29	4	5	3	186	21.5	8.43				2		1			1	1							10.58		3.84			2.6	3.75							2		1			1	1
P25789	Proteasome subunit alpha type-4 OS=Homo sapiens OX=9606 GN=PSMA4 PE=1 SV=1	16	3	9	3	261	29.5	7.72				4	5												15.86	20.83												3	3
P12074	Cytochrome c oxidase subunit 6A1, mitochondrial OS=Homo sapiens OX=9606 GN=COX6A1 PE=1 SV=4	43	2	15	2	109	12.1	9.32	2		2	2		1				4	4			7.07		10.68	9.33		0				12.38	10.7			1		1	1		1				2	1
O75340	Programmed cell death protein 6 OS=Homo sapiens OX=9606 GN=PDCD6 PE=1 SV=1	27	3	5	3	191	21.9	5.4				2	3												5.24	13.4												2	3
P50991	T-complex protein 1 subunit delta OS=Homo sapiens OX=9606 GN=CCT4 PE=1 SV=4	11	5	9	5	539	57.9	7.83				1	2		1					2	3				3.89	6.61		2.24					4.07	8.01				1	2		1					1	2
P30837	Aldehyde dehydrogenase X, mitochondrial OS=Homo sapiens OX=9606 GN=ALDH1B1 PE=1 SV=3	9	4	62	3	517	57.2	6.8	4	15	2	3	7	2	4	4			8		5	11.28	49.69	6.54	7.15	22.63	4.57	12.12	12.69			24.95		15.75	1	1	1	2	3	1	1	1			1		1
Q8NI60	Atypical kinase COQ8A, mitochondrial OS=Homo sapiens OX=9606 GN=COQ8A PE=1 SV=1	6	3	21	3	647	71.9	6.99		9		1	1					1	5				36.8		3.5	3.4					2.76	7.24				1		1	1					1	2
P00746	Complement factor D OS=Homo sapiens OX=9606 GN=CFD PE=1 SV=5	13	2	7	2	253	27	7.71			2	3						1			1			8.6	11.14						3.77			4.15			1	1						1			1
Q15165-1	Isoform 1 of Serum paraoxonase/arylesterase 2 OS=Homo sapiens OX=9606 GN=PON2	12	3	10	3	354	39.4	5.5	1			4	1		2				1		1	2.09			13.09	3.14		5.64				0		1.88	1			3	1		1				1		1
P62191	26S proteasome regulatory subunit 4 OS=Homo sapiens OX=9606 GN=PSMC1 PE=1 SV=1	12	4	7	4	440	49.2	6.21					1		1			2	1							4.26		3.13			10.87	2.25							1		1			1	1
O00560	Syntenin-1 OS=Homo sapiens OX=9606 GN=SDCBP PE=1 SV=1	21	4	10	4	298	32.4	7.53			8	2												22.85	3.48												4	1
Q76M96	Coiled-coil domain-containing protein 80 OS=Homo sapiens OX=9606 GN=CCDC80 PE=1 SV=1	6	5	9	5	950	108.1	9.72									3			6										5.84			16.74										2			3
P02765	Alpha-2-HS-glycoprotein OS=Homo sapiens OX=9606 GN=AHSG PE=1 SV=2	10	3	7	3	367	39.3	5.72			1		1					1	3		1			4.63		7					2.46	9.63		2.28			1		1					1	2		1
P30481	HLA class I histocompatibility antigen, B-44 alpha chain OS=Homo sapiens OX=9606 GN=HLA-B PE=1 SV=1	14	3	6	1	362	40.5	6.04	1						1			1	3			2.59						3.5			3.51	4.65			1						1			1	2
P84098	60S ribosomal protein L19 OS=Homo sapiens OX=9606 GN=RPL19 PE=1 SV=1	17	3	6	3	196	23.5	11.47			1	2			2				1					3.13	9.04			5.68				1.78					1	1			2				1
P61254	60S ribosomal protein L26 OS=Homo sapiens OX=9606 GN=RPL26 PE=1 SV=1	34	5	30	5	145	17.2	10.55		14	2	1			2	1	1						32.15	5.07	2.94			4.49	0	0						1	2	1			1	1	1
O43772	Mitochondrial carnitine/acylcarnitine carrier protein OS=Homo sapiens OX=9606 GN=SLC25A20 PE=1 SV=1	14	5	12	5	301	32.9	9.41				1	4		3			1	2		1				2.09	10.46		5.77			1.94	0		3.86				1	2		2			1	1		1
P11182	Lipoamide acyltransferase component of branched-chain alpha-keto acid dehydrogenase complex, mitochondrial OS=Homo sapiens OX=9606 GN=DBT PE=1 SV=3	12	4	8	4	482	53.5	8.51				7	1												22.11	3.63												4	1
O95563	Mitochondrial pyruvate carrier 2 OS=Homo sapiens OX=9606 GN=MPC2 PE=1 SV=1	29	3	12	3	127	14.3	10.43	2				2		3			1	2	1	1	2.27				10.68		7.03			3.16	3.04	2.91	2.29	2				1		2			1	1	1	1
P07477	Trypsin-1 OS=Homo sapiens OX=9606 GN=PRSS1 PE=1 SV=1	15	3	74	3	247	26.5	6.51	5	11	2	6	3	1	5	9		3	13	1	2	0	4.92	1.63	10.68	6.5	0	0	19.49		0	20.51	0	0	1	1	1	1	1	1	1	2		1	3	1	1
Q8WUM4	Programmed cell death 6-interacting protein OS=Homo sapiens OX=9606 GN=PDCD6IP PE=1 SV=1	5	4	6	4	868	96	6.52			1	4	1											2.29	15.63	5.55											1	3	1
Q9BVC6	Transmembrane protein 109 OS=Homo sapiens OX=9606 GN=TMEM109 PE=1 SV=1	5	1	9	1	243	26.2	10.48							2			2	4		1							8.36			9.63	6.22		4.99							1			1	1		1
P13796	Plastin-2 OS=Homo sapiens OX=9606 GN=LCP1 PE=1 SV=6	7	4	24	1	627	70.2	5.43	1		2	3			7	1		2	6		1	2.23		5.14	5.36			14.88	1.86		5.78	1.77		2.3	1		1	3			3	1		2	1		1
Q15758	Neutral amino acid transporter B(0) OS=Homo sapiens OX=9606 GN=SLC1A5 PE=1 SV=2	8	3	5	3	541	56.6	5.48			1		3								1			3.33		11.08								0			1		2								1
O94832	Unconventional myosin-Id OS=Homo sapiens OX=9606 GN=MYO1D PE=1 SV=2	6	4	5	4	1006	116.1	9.39				5													18.16													4
P04003	C4b-binding protein alpha chain OS=Homo sapiens OX=9606 GN=C4BPA PE=1 SV=2	8	4	12	4	597	67	7.3	3		2		2					2		3		2.37		4.36		8.18					6.07		7.79		2		1		1					1		3
P28066	Proteasome subunit alpha type-5 OS=Homo sapiens OX=9606 GN=PSMA5 PE=1 SV=3	21	3	9	3	241	26.4	4.79	1		2	1	3		1				1			4.15		7.91	6.83	14.69		3.94				3.36			1		2	1	2		1				1
Q96CX2	BTB/POZ domain-containing protein KCTD12 OS=Homo sapiens OX=9606 GN=KCTD12 PE=1 SV=1	18	4	16	4	325	35.7	5.64		4		2	2		1			6			1		11.25		5.69	5.69		3.7			16.9			2.54		2		1	1		1			2			1
Q9Y3Z3	Deoxynucleoside triphosphate triphosphohydrolase SAMHD1 OS=Homo sapiens OX=9606 GN=SAMHD1 PE=1 SV=2	11	5	10	5	626	72.2	7.14	2			3	3				1	1				2.64			6.92	7.56				2.04	2.31				1			2	2				1	1
Q16718	NADH dehydrogenase [ubiquinone] 1 alpha subcomplex subunit 5 OS=Homo sapiens OX=9606 GN=NDUFA5 PE=1 SV=3	35	3	16	3	116	13.5	5.99		5	1	2	4					2	1				8.47	2.8	4.8	11.87					6.73	2.48				1	1	1	2					1	1
P61769	Beta-2-microglobulin OS=Homo sapiens OX=9606 GN=B2M PE=1 SV=1	46	4	16	4	119	13.7	6.52	1		3				1		1	2	7	1		2.09		9.52				3		2.44	5.81	15.75	2.82		1		2				1		1	1	2	1
P10606	Cytochrome c oxidase subunit 5B, mitochondrial OS=Homo sapiens OX=9606 GN=COX5B PE=1 SV=2	29	3	121	3	129	13.7	8.81	15	10	4	2		2	17	6	2	12	32	4	6	32.21	23.29	12.52	4.91		0	40.66	17.46	0	28.41	76.13	11.82	14.51	3	2	3	1		1	3	2	1	3	3	2	3
O00571	ATP-dependent RNA helicase DDX3X OS=Homo sapiens OX=9606 GN=DDX3X PE=1 SV=3	6	3	6	3	662	73.2	7.18				5						1							18.72						3.06							2						1
P14209	CD99 antigen OS=Homo sapiens OX=9606 GN=CD99 PE=1 SV=1	31	3	6	3	185	18.8	4.75				1	3		2										5.93	13.47		5.2										1	2		1
O60437	Periplakin OS=Homo sapiens OX=9606 GN=PPL PE=1 SV=4	3	4	16	4	1756	204.6	5.6		7		1	3										17.36		3.9	8.39										1		1	1
O95865	N(G),N(G)-dimethylarginine dimethylaminohydrolase 2 OS=Homo sapiens OX=9606 GN=DDAH2 PE=1 SV=1	20	4	5	3	285	29.6	6.01							2			1	1		1							3.61			5.41	0		5.51							2			1	1		1
P23786	Carnitine O-palmitoyltransferase 2, mitochondrial OS=Homo sapiens OX=9606 GN=CPT2 PE=1 SV=2	7	4	4	4	658	73.7	8.18			1	1	2											3.12	1.75	7.69											1	1	2
P78539	Sushi repeat-containing protein SRPX OS=Homo sapiens OX=9606 GN=SRPX PE=1 SV=1	10	4	9	4	464	51.5	8.66			2	2					4			1				7.07	7.52					9.88			2.75				2	1					3			1
Q9NPJ3	Acyl-coenzyme A thioesterase 13 OS=Homo sapiens OX=9606 GN=ACOT13 PE=1 SV=1	25	3	32	3	140	15	9.14		7	2	2	3		5		1	2	4				25.61	6.39	7.47	9.42		13.02		0	7.09	9.41				1	2	1	2		2		1	1	2
P36269	Glutathione hydrolase 5 proenzyme OS=Homo sapiens OX=9606 GN=GGT5 PE=1 SV=2	6	3	16	3	586	62.2	7.55	8							3			4		1	19.93							7.04			7.46		2.84	3							1			1		1
Q08380	Galectin-3-binding protein OS=Homo sapiens OX=9606 GN=LGALS3BP PE=1 SV=1	7	3	8	3	585	65.3	5.27				1	1				3				3				4.06	4.36				5.75				8.63				1	1				2				2
P46783	40S ribosomal protein S10 OS=Homo sapiens OX=9606 GN=RPS10 PE=1 SV=1	16	2	6	2	165	18.9	10.15				3	3												11.22	11.26												1	2
Q9Y281	Cofilin-2 OS=Homo sapiens OX=9606 GN=CFL2 PE=1 SV=1	28	4	30	2	166	18.7	7.88	2		1				6	2		4	10		5	2.7		2.51				6.68	4.72		9.95	11.31		12	1		1				2	1		1	2		3
P20700	Lamin-B1 OS=Homo sapiens OX=9606 GN=LMNB1 PE=1 SV=2	6	5	36	2	586	66.4	5.16	2	5	2	2			2	4	2	2	8	1	1	0	11.55	4.95	4.54			4.41	8.37	2.4	4.52	14	1.91	2.5	1	2	2	1			2	1	2	1	2	1	1
O43837	Isocitrate dehydrogenase [NAD] subunit beta, mitochondrial OS=Homo sapiens OX=9606 GN=IDH3B PE=1 SV=2	15	4	8	4	385	42.2	8.46			1	2	3		1				1					2.07	5.36	11.24		1.73				0					1	1	2		1				1
Q9UKZ9	Procollagen C-endopeptidase enhancer 2 OS=Homo sapiens OX=9606 GN=PCOLCE2 PE=1 SV=1	14	5	14	5	415	45.7	8.47			8	2					3	1						20.9	4					2.85	2.78						5	1					2	1
Q9Y4L1	Hypoxia up-regulated protein 1 OS=Homo sapiens OX=9606 GN=HYOU1 PE=1 SV=1	5	3	6	3	999	111.3	5.22				5	1												18.89	5.26												3	1
P16284	Platelet endothelial cell adhesion molecule OS=Homo sapiens OX=9606 GN=PECAM1 PE=1 SV=2	7	4	12	4	738	82.5	6.99	2		1	2	2		1			2	1	1		2.42		2.96	6.45	3.15		2.9			5.86	1.68	2.94		2		1	2	2		1			1	1	1
Q86Y82	Syntaxin-12 OS=Homo sapiens OX=9606 GN=STX12 PE=1 SV=1	15	3	5	3	276	31.6	5.59				2			2				1						7.68			5.74				2.24						1			1				1
O14773	Tripeptidyl-peptidase 1 OS=Homo sapiens OX=9606 GN=TPP1 PE=1 SV=2	5	2	7	2	563	61.2	6.48			2	3						1	1					6.42	10.27						3.12	2.02					1	1						1	1
Q13103	Secreted phosphoprotein 24 OS=Homo sapiens OX=9606 GN=SPP2 PE=1 SV=1	20	4	5	4	211	24.3	8.32			5													16.04													4
P09669	Cytochrome c oxidase subunit 6C OS=Homo sapiens OX=9606 GN=COX6C PE=1 SV=2	28	3	43	3	75	8.8	10.39	3		2	2	3	2	6	3	2	4	15	1		3.56		3.78	7.7	3.57	0	7.26	5.88	0	6.05	21.02	1.79		1		1	1	1	1	2	1	1	2	2	1
Q9H845	Complex I assembly factor ACAD9, mitochondrial OS=Homo sapiens OX=9606 GN=ACAD9 PE=1 SV=1	5	3	6	3	621	68.7	7.96				2	2	1					1						7.53	5.71	3.91					0						1	2	1					1
Q16795	NADH dehydrogenase [ubiquinone] 1 alpha subcomplex subunit 9, mitochondrial OS=Homo sapiens OX=9606 GN=NDUFA9 PE=1 SV=2	14	4	23	4	377	42.5	9.8			2	4	5	3				5	1	2	1			5.64	10.94	12.28	1.74				10.34	1.98	2.5	2.04			2	2	3	2				2	1	1	1
P00568	Adenylate kinase isoenzyme 1 OS=Homo sapiens OX=9606 GN=AK1 PE=1 SV=3	35	4	17	4	194	21.6	8.63				2	2						7		6				5.63	7.86						7.54		16.11				1	2						2		2
P30040	Endoplasmic reticulum resident protein 29 OS=Homo sapiens OX=9606 GN=ERP29 PE=1 SV=4	14	4	20	4	261	29	7.31	1	1	3	2	2		4				5			0	2.09	8.57	5.36	4.74		9.13				6.32			1	1	3	1	2		2				1
Q9NRW1	Ras-related protein Rab-6B OS=Homo sapiens OX=9606 GN=RAB6B PE=1 SV=1	15	4	34	2	208	23.4	5.53	2	6		3		1	6	1		1	5	2	2	2.04	17.96		7.95		2.6	15.44	2.79		2.91	9.61	6.01	6.15	1	1		2		1	3	1		1	1	1	1
P43490	Nicotinamide phosphoribosyltransferase OS=Homo sapiens OX=9606 GN=NAMPT PE=1 SV=1	14	6	12	6	491	55.5	7.15				5	2		1			4							12.7	6.56		2.11			8.14							4	1		1			3
P62195	26S proteasome regulatory subunit 8 OS=Homo sapiens OX=9606 GN=PSMC5 PE=1 SV=1	10	3	3	3	406	45.6	7.55					2						1							7.87						0							2						1
P19404	NADH dehydrogenase [ubiquinone] flavoprotein 2, mitochondrial OS=Homo sapiens OX=9606 GN=NDUFV2 PE=1 SV=2	14	3	20	3	249	27.4	8.06		4	2			2	1			2	2				12.86	6.19			0	2.79			5.68	4.95				1	1			1	1			1	1
P32969	60S ribosomal protein L9 OS=Homo sapiens OX=9606 GN=RPL9 PE=1 SV=1	20	3	15	3	192	21.9	9.95			1	3	2		4		1	1	2		1			3.12	7.42	6.67		7.06		0	2.41	0		2.39			1	2	1		1		1	1	1		1
P07384	Calpain-1 catalytic subunit OS=Homo sapiens OX=9606 GN=CAPN1 PE=1 SV=1	5	3	74	3	714	81.8	5.67	15	2	3	4	4		1	1		4	28	2	10	42.04	2.13	9.49	10.82	12.61		2.09	2.9		9.48	74.28	4.46	21.37	1	1	1	2	2		1	1		2	1	1	3
Q12931	Heat shock protein 75 kDa, mitochondrial OS=Homo sapiens OX=9606 GN=TRAP1 PE=1 SV=3	5	3	12	2	704	80.1	8.21		1	1	1			1	1	1	2	1		2		3.68	3.37	4.01			1.82	3.11	3.4	5.68	2.32		6.67		1	1	1			1	1	1	1	1		1
P26583	High mobility group protein B2 OS=Homo sapiens OX=9606 GN=HMGB2 PE=1 SV=2	21	3	5	2	209	24	7.81	1		3						1					0		13.49						2.58					1		3						1
Q15363	Transmembrane emp24 domain-containing protein 2 OS=Homo sapiens OX=9606 GN=TMED2 PE=1 SV=1	10	2	7	2	201	22.7	5.17		2			4										5.7			8.74										1			1
P28161	Glutathione S-transferase Mu 2 OS=Homo sapiens OX=9606 GN=GSTM2 PE=1 SV=2	13	3	8	2	218	25.7	6.37				1									7				2.22									18.49				1									3
P09486	SPARC OS=Homo sapiens OX=9606 GN=SPARC PE=1 SV=1	6	2	10	2	303	34.6	4.84					2		3				4		1					10.75		7.33				13.38		3.94					1		1				1		1
Q15181	Inorganic pyrophosphatase OS=Homo sapiens OX=9606 GN=PPA1 PE=1 SV=2	11	3	12	2	289	32.6	5.86							1	2			8		1							3.83	0			3.76		3.56							1	1			2		1
P56134	ATP synthase subunit f, mitochondrial OS=Homo sapiens OX=9606 GN=ATP5MF PE=1 SV=3	26	2	19	2	94	10.9	9.67			2	2	3	4			4	4						5.09	5.99	9.05	9.88			9.63	12.77						2	2	2	2			2	2
P62829	60S ribosomal protein L23 OS=Homo sapiens OX=9606 GN=RPL23 PE=1 SV=1	33	4	16	4	140	14.9	10.51			2	2	1		2		1	3	3		2			3.72	9.84	5.72		3.45		0	6.26	3.87		3.67			2	1	1		2		1	2	2		1
P78527	DNA-dependent protein kinase catalytic subunit OS=Homo sapiens OX=9606 GN=PRKDC PE=1 SV=3	1	4	11	4	4128	468.8	7.12				3	3			1		1	2						9.64	7.94			0		2.43	0						2	2			1		1	1
Q13765	Nascent polypeptide-associated complex subunit alpha OS=Homo sapiens OX=9606 GN=NACA PE=1 SV=1	13	2	4	2	215	23.4	4.56				3	1												13.35	2.47												2	1
Q9H082	Ras-related protein Rab-33B OS=Homo sapiens OX=9606 GN=RAB33B PE=1 SV=1	11	3	20	1	229	25.7	7.18		1	1	2	1		5		1	3	3		1		3.01	3.1	7.7	2.04		12.79		2.8	7.82	6.32		2.82		1	1	1	1		2		1	1	1		1
P28906	Hematopoietic progenitor cell antigen CD34 OS=Homo sapiens OX=9606 GN=CD34 PE=1 SV=2	8	3	7	3	385	40.7	7.37	2				4						1			5.66				19.33						0			1				2						1
P06703	Protein S100-A6 OS=Homo sapiens OX=9606 GN=S100A6 PE=1 SV=1	19	4	32	4	90	10.2	5.48	4		4	2			4	1	1	3	7		5	5.62		9.17	8.29			8.22	2.42	2.24	6.23	11.17		10.04	1		2	1			2	1	1	1	1		2
Q14103	Heterogeneous nuclear ribonucleoprotein D0 OS=Homo sapiens OX=9606 GN=HNRNPD PE=1 SV=1	13	4	21	4	355	38.4	7.81			5	4	2		3			2	3		2			12.77	9.52	0		6.6			3.52	1.76		6.26			3	2	1		1			1	1		1
P23142-4	Isoform C of Fibulin-1 OS=Homo sapiens OX=9606 GN=FBLN1	7	3	5	2	683	74.4	5.24									5													16.89													3
P43304	Glycerol-3-phosphate dehydrogenase, mitochondrial OS=Homo sapiens OX=9606 GN=GPD2 PE=1 SV=3	6	4	4	4	727	80.8	7.69				1	2				1								3.51	6.18				0								1	2				1
O15061	Synemin OS=Homo sapiens OX=9606 GN=SYNM PE=1 SV=2	3	5	7	5	1565	172.7	5.16							2	1			3		1							4.04	2.53			0		2.51							2	1			2		1
Q9P0L0	Vesicle-associated membrane protein-associated protein A OS=Homo sapiens OX=9606 GN=VAPA PE=1 SV=3	15	3	20	2	249	27.9	8.62	2		1	4	2		3		1	3	4			4.55		3.67	14.75	7.32		8.77		2.36	11.18	7.56			1		1	2	1		2		1	1	1
P40429	60S ribosomal protein L13a OS=Homo sapiens OX=9606 GN=RPL13A PE=1 SV=2	19	4	20	4	203	23.6	10.93		9	2	1	2		1		1				3		18.15	5.02	2.44	5.79		2.2		0				7.52		1	2	1	1		1		1				2
P31943	Heterogeneous nuclear ribonucleoprotein H OS=Homo sapiens OX=9606 GN=HNRNPH1 PE=1 SV=4	9	3	12	3	449	49.2	6.3			2	2	2	1	1			1	2		1			6.3	7.94	8.26	3.37	4.21			3.82	1.67		3.3			2	1	1	1	1			1	2		1
P00846	ATP synthase subunit a OS=Homo sapiens OX=9606 GN=MT-ATP6 PE=1 SV=1	7	2	33	2	226	24.8	10.1	1	1	1	3	3	2	4			4	3	2	2	2.2	2.23	2.2	10.34	10.02	0	7.24			10.37	1.98	4.8	5.45	1	1	1	2	1	1	1			1	1	1	1
P62750	60S ribosomal protein L23a OS=Homo sapiens OX=9606 GN=RPL23A PE=1 SV=1	21	3	10	3	156	17.7	10.45			2	2			3			1	1		1			5.73	6.96			6.93			1.81	2.23		2.44			1	1			2			1	1		1
P46776	60S ribosomal protein L27a OS=Homo sapiens OX=9606 GN=RPL27A PE=1 SV=2	18	3	40	3	148	16.6	11	2		1	3		2	5	4	4	2	11		6	3.7		2.96	11.49		3.69	13.71	10.51	6.41	6.32	19.35		16.12	1		1	2		1	2	1	2	1	2		2
Q10589	Bone marrow stromal antigen 2 OS=Homo sapiens OX=9606 GN=BST2 PE=1 SV=1	18	3	14	3	180	19.8	5.6				1			1	1		4	6		1				5.44			2.35	2.9		14.12	8.94		4.3				1			1	1		2	3		1
Q9BY76	Angiopoietin-related protein 4 OS=Homo sapiens OX=9606 GN=ANGPTL4 PE=1 SV=2	9	3	5	3	406	45.2	8.85			5													16.75													3
P35268	60S ribosomal protein L22 OS=Homo sapiens OX=9606 GN=RPL22 PE=1 SV=2	25	3	17	3	128	14.8	9.19	1		5	3			1		1	1	2		3	1.62		15.07	11.17			3.48		1.89	3.15	4.04		9.48	1		3	2			1		1	1	1		2
P15502	Elastin OS=Homo sapiens OX=9606 GN=ELN PE=1 SV=4	4	2	3	2	786	68.4	10.4				3													12.6													2
Q9Y625	Glypican-6 OS=Homo sapiens OX=9606 GN=GPC6 PE=1 SV=1	6	2	4	2	555	62.7	5.41			1		1					2						4.58		3.87					6.7						1		1					2
Q8TCJ2	Dolichyl-diphosphooligosaccharide--protein glycosyltransferase subunit STT3B OS=Homo sapiens OX=9606 GN=STT3B PE=1 SV=1	5	3	15	2	826	93.6	8.91			1	2	5					2						1.74	0	19.58					0						1	1	3					1
P52943	Cysteine-rich protein 2 OS=Homo sapiens OX=9606 GN=CRIP2 PE=1 SV=1	9	1	9	1	208	22.5	8.72				2	2		3			1	1						11.71	12.47		13.21			5.14	3.89						1	1		1			1	1
Q8NBP7	Proprotein convertase subtilisin/kexin type 9 OS=Homo sapiens OX=9606 GN=PCSK9 PE=1 SV=3	4	2	2	2	692	74.2	6.61			2													8.75													2
P62847	40S ribosomal protein S24 OS=Homo sapiens OX=9606 GN=RPS24 PE=1 SV=1	20	2	20	2	133	15.4	10.78		2	2	4	2					4			2		4.67	7.98	13.06	7.46					14.27			6.91		1	1	2	1					1			1
P62826	GTP-binding nuclear protein Ran OS=Homo sapiens OX=9606 GN=RAN PE=1 SV=3	15	3	20	3	216	24.4	7.49			3	1			2		4	1	2	1	6			8.13	2.69			3.64		3.41	2.45	4.54	2.56	15.16			2	1			2		2	1	1	1	3
P45974	Ubiquitin carboxyl-terminal hydrolase 5 OS=Homo sapiens OX=9606 GN=USP5 PE=1 SV=2	6	3	4	3	858	95.7	5.03							2			2										5.43			5.71										2			2
Q8N474	Secreted frizzled-related protein 1 OS=Homo sapiens OX=9606 GN=SFRP1 PE=1 SV=1	12	3	19	3	314	35.4	8.85						2			6	5		6							3.71			10.86	14.04		19.1							1			3	2		2
P26440	Isovaleryl-CoA dehydrogenase, mitochondrial OS=Homo sapiens OX=9606 GN=IVD PE=1 SV=2	14	4	4	4	426	46.6	8.05			1		1		2									2.52		5.61		5.63									1		1		2
Q5JPE7	Nodal modulator 2 OS=Homo sapiens OX=9606 GN=NOMO2 PE=1 SV=1	3	3	6	3	1267	139.4	5.76				3	2		1										7.8	6.67		2.44										2	1		1
Q8IWW8	Hydroxyacid-oxoacid transhydrogenase, mitochondrial OS=Homo sapiens OX=9606 GN=ADHFE1 PE=1 SV=1	12	3	4	3	467	50.3	7.77				1	3												3.59	12.85												1	2
Q06210	Glutamine--fructose-6-phosphate aminotransferase [isomerizing] 1 OS=Homo sapiens OX=9606 GN=GFPT1 PE=1 SV=3	8	4	4	4	699	78.8	7.11				4													14.37													4
P23297	Protein S100-A1 OS=Homo sapiens OX=9606 GN=S100A1 PE=1 SV=2	16	1	4	1	94	10.5	4.5				4													14.87													1
P26232	Catenin alpha-2 OS=Homo sapiens OX=9606 GN=CTNNA2 PE=1 SV=5	4	3	10	1	953	105.2	5.71			2	2	2		4									7.93	7.33	10.19		9.12									2	1	1		2
P26599	Polypyrimidine tract-binding protein 1 OS=Homo sapiens OX=9606 GN=PTBP1 PE=1 SV=1	8	3	5	3	531	57.2	9.17				1	2					2							3.18	10.81					5.35							1	1					2
P13716	Delta-aminolevulinic acid dehydratase OS=Homo sapiens OX=9606 GN=ALAD PE=1 SV=1	14	3	4	3	330	36.3	6.79	2	1									1			6.16	2.99									1.99			1	1									1
O15400	Syntaxin-7 OS=Homo sapiens OX=9606 GN=STX7 PE=1 SV=4	15	3	9	3	261	29.8	5.55			1				2		1	2	3					3.04				5.55		2.48	5.62	6.83					1				1		1	1	3
P15144	Aminopeptidase N OS=Homo sapiens OX=9606 GN=ANPEP PE=1 SV=4	4	3	10	3	967	109.5	5.48	7	1									2			19.51	2.85									0			2	1									1
P25398	40S ribosomal protein S12 OS=Homo sapiens OX=9606 GN=RPS12 PE=1 SV=3	17	2	13	2	132	14.5	7.21	1				2		2	1		2	4		1	1.68				7.2		3.35	1.79		3.43	3.39		2.42	1				1		1	1		1	1		1
Q8IZP2	Putative protein FAM10A4 OS=Homo sapiens OX=9606 GN=ST13P4 PE=5 SV=1	10	2	18	2	240	27.4	5.08	2		2	3			3				7		1	1.67		5.94	10.06			6.91				9.66		3.52	1		2	2			2				1		1
P98095	Fibulin-2 OS=Homo sapiens OX=9606 GN=FBLN2 PE=1 SV=2	3	3	7	3	1184	126.5	4.82				2	1				4								9.2	4.87				9.88								1	1				3
P62745	Rho-related GTP-binding protein RhoB OS=Homo sapiens OX=9606 GN=RHOB PE=1 SV=1	18	3	8	2	196	22.1	5.24		2			3										7.91			7.83										1			2
Q9UBX3	Mitochondrial dicarboxylate carrier OS=Homo sapiens OX=9606 GN=SLC25A10 PE=1 SV=2	13	3	18	3	287	31.3	9.54			1	2	2		2	1		1	6	1				2.44	4.95	6.5		4.7	2.18		2.28	10.15	2.25				1	1	1		1	1		1	2	1
Q12907	Vesicular integral-membrane protein VIP36 OS=Homo sapiens OX=9606 GN=LMAN2 PE=1 SV=1	10	4	9	4	356	40.2	6.95			2	1	2		2			1	1					5.88	2.41	8.27		4.05			3.6	0					1	1	1		2			1	1
Q13557	Calcium/calmodulin-dependent protein kinase type II subunit delta OS=Homo sapiens OX=9606 GN=CAMK2D PE=1 SV=3	7	3	7	3	499	56.3	7.25			1	1			1			4						2.62	3.09			2.69			11.21						1	1			1			2
O14807	Ras-related protein M-Ras OS=Homo sapiens OX=9606 GN=MRAS PE=1 SV=2	20	3	3	3	208	23.8	8.79					3													9.95													3
Q9NYL9	Tropomodulin-3 OS=Homo sapiens OX=9606 GN=TMOD3 PE=1 SV=1	9	2	7	2	352	39.6	5.19			1	1	1			1			3					3.28	3.95	2.29			0			0					1	1	1			1			1
Q9UHD8	Septin-9 OS=Homo sapiens OX=9606 GN=SEPTIN9 PE=1 SV=2	7	4	11	4	586	65.4	8.97			1	1	4		2	1			1		1			2.46	2.5	10.67		2.56	1.77			0		2.37			1	1	3		1	1			1		1
P01042	Kininogen-1 OS=Homo sapiens OX=9606 GN=KNG1 PE=1 SV=2	4	2	18	2	644	71.9	6.81	2	7		3						1			1	0	28.12		12.06						5.2			2.36	1	1		2						1			1
Q7Z5L7	Podocan OS=Homo sapiens OX=9606 GN=PODN PE=1 SV=2	6	3	5	3	613	68.9	6.99				5													15.37													3
P11678	Eosinophil peroxidase OS=Homo sapiens OX=9606 GN=EPX PE=1 SV=2	4	2	3	1	715	81	10.29												3													10.75													2
P60981	Destrin OS=Homo sapiens OX=9606 GN=DSTN PE=1 SV=3	20	4	15	3	165	18.5	7.85	1	1					3		1	1	3		5	1.65	0					4.97		3.06	2.64	1.63		13.09	1	1					2		1	1	2		2
P14868	Aspartate--tRNA ligase, cytoplasmic OS=Homo sapiens OX=9606 GN=DARS PE=1 SV=2	9	4	7	4	501	57.1	6.55					3		2				2							9.86		3.84				0							2		1				2
P46777	60S ribosomal protein L5 OS=Homo sapiens OX=9606 GN=RPL5 PE=1 SV=3	13	3	7	3	297	34.3	9.72			1	5									1			3.06	18.16									2.83			1	2									1
P04216	Thy-1 membrane glycoprotein OS=Homo sapiens OX=9606 GN=THY1 PE=1 SV=2	16	2	23	2	161	17.9	8.73	8			1	2		3				7	1	1	24.65			1.86	9.73		7.47				17.7	4.77	2.79	2			1	1		2				2	1	1
P23434	Glycine cleavage system H protein, mitochondrial OS=Homo sapiens OX=9606 GN=GCSH PE=1 SV=2	17	2	5	2	173	18.9	4.88				2	2						1						10.65	8.99						1.68						1	1						1
Q96HC4	PDZ and LIM domain protein 5 OS=Homo sapiens OX=9606 GN=PDLIM5 PE=1 SV=5	6	3	6	3	596	63.9	8.21				1	2		1			1	1						2.46	1.95		1.98			2.57	1.74						1	2		1			1	1
P35612	Beta-adducin OS=Homo sapiens OX=9606 GN=ADD2 PE=1 SV=3	6	3	6	3	726	80.8	5.92												6													21.17													3
Q9NZ45	CDGSH iron-sulfur domain-containing protein 1 OS=Homo sapiens OX=9606 GN=CISD1 PE=1 SV=1	22	2	6	2	108	12.2	9.09	1		2	3										0		6.9	12.73										1		1	1
Q9P035	Very-long-chain (3R)-3-hydroxyacyl-CoA dehydratase 3 OS=Homo sapiens OX=9606 GN=HACD3 PE=1 SV=2	9	3	3	3	362	43.1	8.94					2		1											6.46		2.08											2		1
Q14011	Cold-inducible RNA-binding protein OS=Homo sapiens OX=9606 GN=CIRBP PE=1 SV=1	16	3	10	3	172	18.6	9.51	4		1		1	1			1				2	11.53		2.93		4.34	3.09			0				5.06	1		1		1	1			1				2
Q9Y5Z4	Heme-binding protein 2 OS=Homo sapiens OX=9606 GN=HEBP2 PE=1 SV=1	15	2	4	2	205	22.9	4.63			1	2						1						4.49	10.2						3.42						1	2						1
O43504	Ragulator complex protein LAMTOR5 OS=Homo sapiens OX=9606 GN=LAMTOR5 PE=1 SV=1	37	2	2	2	91	9.6	4.87				1						1							4.45						3.9							1						1
P17213	Bactericidal permeability-increasing protein OS=Homo sapiens OX=9606 GN=BPI PE=1 SV=4	11	4	6	4	487	53.9	9.38												6													12.86													4
Q9Y4W6	AFG3-like protein 2 OS=Homo sapiens OX=9606 GN=AFG3L2 PE=1 SV=2	3	3	13	3	797	88.5	8.66		3		2				1			3				8.71		4.5				0			3.82				1		1				1			2
P62266	40S ribosomal protein S23 OS=Homo sapiens OX=9606 GN=RPS23 PE=1 SV=3	17	3	10	3	143	15.8	10.49			3	3					1	1			2			8.23	9.41					0	3.07			6.03			2	2					1	1			2
Q08257	Quinone oxidoreductase OS=Homo sapiens OX=9606 GN=CRYZ PE=1 SV=1	11	3	4	3	329	35.2	8.44				1	2						1						3.93	12.51						0						1	1						1
P18621	60S ribosomal protein L17 OS=Homo sapiens OX=9606 GN=RPL17 PE=1 SV=3	22	3	11	3	184	21.4	10.17			2	3	1					2	1		2			5.38	9.4	2.74					5.31	2.08		6.07			2	2	1					1	1		1
Q9UKU9	Angiopoietin-related protein 2 OS=Homo sapiens OX=9606 GN=ANGPTL2 PE=1 SV=1	5	2	4	2	493	57.1	7.53			2	2												8.19	10.73												2	1
Q86YB7	Enoyl-CoA hydratase domain-containing protein 2, mitochondrial OS=Homo sapiens OX=9606 GN=ECHDC2 PE=1 SV=2	12	2	2	2	292	31.1	8.72				2													10.17													2
P78417	Glutathione S-transferase omega-1 OS=Homo sapiens OX=9606 GN=GSTO1 PE=1 SV=2	14	4	9	4	241	27.5	6.6			3	3			2				1					5.98	6.87			2.71				0					2	2			2				1
P08195	4F2 cell-surface antigen heavy chain OS=Homo sapiens OX=9606 GN=SLC3A2 PE=1 SV=3	5	2	3	2	630	68	5.01				3													11.86													2
P35237	Serpin B6 OS=Homo sapiens OX=9606 GN=SERPINB6 PE=1 SV=3	10	3	4	3	376	42.6	5.27			1								1		2			2.33								1.72		5.51			1								1		2
P23246	Splicing factor, proline- and glutamine-rich OS=Homo sapiens OX=9606 GN=SFPQ PE=1 SV=2	4	2	6	2	707	76.1	9.44			1	3	1								1			3.01	11.69	3.38								2.75			1	2	1								1
O00232	26S proteasome non-ATPase regulatory subunit 12 OS=Homo sapiens OX=9606 GN=PSMD12 PE=1 SV=3	7	3	4	3	456	52.9	7.65				2	2												5.47	7.32												2	1
Q15848	Adiponectin OS=Homo sapiens OX=9606 GN=ADIPOQ PE=1 SV=1	12	2	12	2	244	26.4	5.74		3	1				1	1	1	1	2				10.19	3.08				2.13	3.56	0	2.2	5.06				1	1				1	1	1	1	1
P56385	ATP synthase subunit e, mitochondrial OS=Homo sapiens OX=9606 GN=ATP5ME PE=1 SV=2	38	3	15	3	69	7.9	9.35			1	5			3			3	3					2.31	13.85			5.79			6.71	6.75					1	2			1			1	1
P38159	RNA-binding motif protein, X chromosome OS=Homo sapiens OX=9606 GN=RBMX PE=1 SV=3	7	3	3	3	391	42.3	10.05			1	1			1									3.26	4.23			2.26									1	1			1
Q9NZU5	LIM and cysteine-rich domains protein 1 OS=Homo sapiens OX=9606 GN=LMCD1 PE=1 SV=1	15	3	16	3	365	40.8	7.93			1	2	4		2		1	4			1			0	5.58	10.98		6.36		2.97	6.48			3.5			1	1	2		1		1	1			1
Q86UP2	Kinectin OS=Homo sapiens OX=9606 GN=KTN1 PE=1 SV=1	3	3	3	3	1357	156.2	5.64				1	2												4.44	5.26												1	2
O94979	Protein transport protein Sec31A OS=Homo sapiens OX=9606 GN=SEC31A PE=1 SV=3	5	4	15	4	1220	132.9	6.89		3			2			3			1				0			7.73			4.92			0				1			2			1			1
P42224	Signal transducer and activator of transcription 1-alpha/beta OS=Homo sapiens OX=9606 GN=STAT1 PE=1 SV=2	5	3	5	3	750	87.3	6.05	2						1						1	2.39						1.78						3.15	1						1						1
O00483	Cytochrome c oxidase subunit NDUFA4 OS=Homo sapiens OX=9606 GN=NDUFA4 PE=1 SV=1	32	3	28	3	81	9.4	9.38	1		1	2	2	1	5			1	12	1	2	0		2.46	5.59	5.34	0	10.47			2.33	21.43	0	5.5	1		1	1	1	1	3			1	2	1	1
P35914	Hydroxymethylglutaryl-CoA lyase, mitochondrial OS=Homo sapiens OX=9606 GN=HMGCL PE=1 SV=2	8	2	3	2	325	34.3	8.54				1	2												4.52	5.18												1	1
P49721	Proteasome subunit beta type-2 OS=Homo sapiens OX=9606 GN=PSMB2 PE=1 SV=1	12	2	3	2	201	22.8	7.02				2	1												8.08	4.36												2	1
P26992	Ciliary neurotrophic factor receptor subunit alpha OS=Homo sapiens OX=9606 GN=CNTFR PE=1 SV=2	8	2	6	2	372	40.6	6.76				3	2						1						10.91	4.48						0						2	1						1
P61158	Actin-related protein 3 OS=Homo sapiens OX=9606 GN=ACTR3 PE=1 SV=3	6	2	2	2	418	47.3	5.88							1			1										2.65			3.23										1			1
P61313	60S ribosomal protein L15 OS=Homo sapiens OX=9606 GN=RPL15 PE=1 SV=2	15	3	20	3	204	24.1	11.62		2	1	1			5		1	2	3		1		4.67	2.49	3.43			10.94		3.42	4.6	5.89		2.34		1	1	1			3		1	1	1		1
Q8N335	Glycerol-3-phosphate dehydrogenase 1-like protein OS=Homo sapiens OX=9606 GN=GPD1L PE=1 SV=1	11	4	5	4	351	38.4	7.02				3						2							7.78						2.64							2						2
P13693	Translationally-controlled tumor protein OS=Homo sapiens OX=9606 GN=TPT1 PE=1 SV=1	19	2	3	2	172	19.6	4.93				1									2				6.32									5.58				1									1
Q6YP21	Kynurenine--oxoglutarate transaminase 3 OS=Homo sapiens OX=9606 GN=KYAT3 PE=1 SV=1	8	3	3	3	454	51.4	8.19		1		2											2.89		6.57											1		2
Q9NUJ1	Mycophenolic acid acyl-glucuronide esterase, mitochondrial OS=Homo sapiens OX=9606 GN=ABHD10 PE=1 SV=1	6	1	3	1	306	33.9	8.57					3													11.33													1
P10720	Platelet factor 4 variant OS=Homo sapiens OX=9606 GN=PF4V1 PE=1 SV=1	31	3	16	3	104	11.5	9.1	8						2				4	2		20.89						4.76				6.77	6.02		1						1				2	2
Q9H4G0	Band 4.1-like protein 1 OS=Homo sapiens OX=9606 GN=EPB41L1 PE=1 SV=2	4	2	10	1	881	98.4	5.62					1							9						3.94							30.16						1							1
Q9NYU2	UDP-glucose:glycoprotein glucosyltransferase 1 OS=Homo sapiens OX=9606 GN=UGGT1 PE=1 SV=3	3	3	9	3	1555	177.1	5.63		2	1	1	2										4.05	2.64	2.67	6.48										1	1	1	2
P22897	Macrophage mannose receptor 1 OS=Homo sapiens OX=9606 GN=MRC1 PE=1 SV=1	2	3	9	3	1456	165.9	6.54				3	4					1							8.66	12.73					2.32							2	2					1
Q9Y3E1	Hepatoma-derived growth factor-related protein 3 OS=Homo sapiens OX=9606 GN=HDGFL3 PE=1 SV=1	16	2	4	2	203	22.6	7.99				2	2												7.31	10.48												2	1
Q15005	Signal peptidase complex subunit 2 OS=Homo sapiens OX=9606 GN=SPCS2 PE=1 SV=3	16	2	2	2	226	25	8.47	1				1									3.06				4.66									1				1
P22676	Calretinin OS=Homo sapiens OX=9606 GN=CALB2 PE=2 SV=2	17	4	8	4	271	31.5	5.15			1	4	1					1	1					2.83	8.59	2.64					2.86	0					1	3	1					1	1
P14550	Aldo-keto reductase family 1 member A1 OS=Homo sapiens OX=9606 GN=AKR1A1 PE=1 SV=3	10	3	8	3	325	36.6	6.79								3					4								4.54					9.09								1					3
P02774	Vitamin D-binding protein OS=Homo sapiens OX=9606 GN=GC PE=1 SV=2	5	2	3	2	474	52.9	5.45			1		2											3.37		10.14											1		1
P61353	60S ribosomal protein L27 OS=Homo sapiens OX=9606 GN=RPL27 PE=1 SV=2	37	4	15	4	136	15.8	10.56			2	2	1		4			1	3		2			4.79	4.76	2.94		10.65			2.62	5.49		5.12			1	1	1		2			1	2		2
P05109	Protein S100-A8 OS=Homo sapiens OX=9606 GN=S100A8 PE=1 SV=1	31	3	9	3	93	10.8	7.03											9													6.45													3
Q92499	ATP-dependent RNA helicase DDX1 OS=Homo sapiens OX=9606 GN=DDX1 PE=1 SV=2	7	3	3	3	740	82.4	7.23				1	2												3.39	8.5												1	2
P53618	Coatomer subunit beta OS=Homo sapiens OX=9606 GN=COPB1 PE=1 SV=3	1	1	6	1	953	107.1	6.05				4	2												13.76	7.29												1	1
Q06828	Fibromodulin OS=Homo sapiens OX=9606 GN=FMOD PE=1 SV=2	6	2	18	2	376	43.2	6.04	6					1	3	1		1	6			12.43					0	3.34	0		1.74	0			2					1	1	1		1	1
Q9Y265	RuvB-like 1 OS=Homo sapiens OX=9606 GN=RUVBL1 PE=1 SV=1	3	1	3	1	456	50.2	6.42				3													12.84													1
P84157	Matrix-remodeling-associated protein 7 OS=Homo sapiens OX=9606 GN=MXRA7 PE=1 SV=1	9	1	6	1	204	21.5	4.26	1						1				4			2.37						4.13				14.46			1						1				1
P62318	Small nuclear ribonucleoprotein Sm D3 OS=Homo sapiens OX=9606 GN=SNRPD3 PE=1 SV=1	9	2	7	2	126	13.9	10.32				4	3												11.73	8.69												2	2
O15145	Actin-related protein 2/3 complex subunit 3 OS=Homo sapiens OX=9606 GN=ARPC3 PE=1 SV=3	8	2	9	2	178	20.5	8.59			1	2	1					3			2			3.69	6.44	3.07					5.63			6.72			1	1	1					1			1
P55786	Puromycin-sensitive aminopeptidase OS=Homo sapiens OX=9606 GN=NPEPPS PE=1 SV=2	5	3	4	3	919	103.2	5.72				3						1							8.95						1.73							2						1
P55899	IgG receptor FcRn large subunit p51 OS=Homo sapiens OX=9606 GN=FCGRT PE=1 SV=1	7	2	6	2	365	39.7	6.54			1	2	1					1	1					1.8	4.43	4.24					1.82	0					1	1	1					1	1
P15104	Glutamine synthetase OS=Homo sapiens OX=9606 GN=GLUL PE=1 SV=4	8	3	8	3	373	42	6.89	2						1			1	4			0						2.31			2.88	0			1						1			1	1
P51970	NADH dehydrogenase [ubiquinone] 1 alpha subcomplex subunit 8 OS=Homo sapiens OX=9606 GN=NDUFA8 PE=1 SV=3	11	2	8	2	172	20.1	7.65				3	2		3										10.47	6.67		4.04										1	1		2
O14579	Coatomer subunit epsilon OS=Homo sapiens OX=9606 GN=COPE PE=1 SV=3	16	3	3	3	308	34.5	5.12				1	2												4.83	7.63												1	2
P30050	60S ribosomal protein L12 OS=Homo sapiens OX=9606 GN=RPL12 PE=1 SV=1	24	3	20	3	165	17.8	9.42	3		1	2			6		1	2	5			5.57		2.89	5.17			15.22		0	5.17	9.94			1		1	2			2		1	1	1
Q6UXG3	CMRF35-like molecule 9 OS=Homo sapiens OX=9606 GN=CD300LG PE=1 SV=2	8	1	4	1	332	36	5.92				2	2												11.89	10.82												1	1
P62913	60S ribosomal protein L11 OS=Homo sapiens OX=9606 GN=RPL11 PE=1 SV=2	17	3	25	3	178	20.2	9.6			3	2	2		3		3	4	2		5			7.25	5.33	6.79		8.68		6.28	10.49	3.84		14.09			2	1	1		1		2	2	1		2
P61009	Signal peptidase complex subunit 3 OS=Homo sapiens OX=9606 GN=SPCS3 PE=1 SV=1	13	2	8	2	180	20.3	8.62				1	3		2			2							3.84	7.92		4.72			4.3							1	2		1			1
Q709C8	Vacuolar protein sorting-associated protein 13C OS=Homo sapiens OX=9606 GN=VPS13C PE=1 SV=1	2	4	5	4	3753	422.1	6.83					5													11.24													4
Q14CZ8	Hepatocyte cell adhesion molecule OS=Homo sapiens OX=9606 GN=HEPACAM PE=1 SV=1	6	2	4	2	416	46	9.11					2						2							10.66						0							1						1
P62333	26S proteasome regulatory subunit 10B OS=Homo sapiens OX=9606 GN=PSMC6 PE=1 SV=1	8	2	6	2	389	44.1	7.49				2	3					1							8.17	10.66					3.68							1	2					1
Q9BS40	Latexin OS=Homo sapiens OX=9606 GN=LXN PE=1 SV=2	15	2	7	2	222	25.7	5.78				2	4							1					5.19	15.01							2.32					1	2							1
Q9Y600	Cysteine sulfinic acid decarboxylase OS=Homo sapiens OX=9606 GN=CSAD PE=1 SV=2	6	2	2	2	493	55	6.48				2													7.41													2
P00751	Complement factor B OS=Homo sapiens OX=9606 GN=CFB PE=1 SV=2	6	3	5	3	764	85.5	7.06					3								2					10.17								1.85					2								2
Q9Y696	Chloride intracellular channel protein 4 OS=Homo sapiens OX=9606 GN=CLIC4 PE=1 SV=4	10	2	4	2	253	28.8	5.59				1			1						2				2.07			2.07						7.09				1			1						1
P48444	Coatomer subunit delta OS=Homo sapiens OX=9606 GN=ARCN1 PE=1 SV=1	7	3	3	3	511	57.2	6.21					1					1			1					2.33					2.67			0					1					1			1
P04632	Calpain small subunit 1 OS=Homo sapiens OX=9606 GN=CAPNS1 PE=1 SV=1	24	3	19	3	268	28.3	5.2	3		1		1		4	1		2	5		2	0		0		3.86		3.99	0		1.76	0		4.37	1		1		1		2	1		1	1		1
P13489	Ribonuclease inhibitor OS=Homo sapiens OX=9606 GN=RNH1 PE=1 SV=2	6	2	13	2	461	49.9	4.82							3			4	3		3							8.52			11.62	0		9.62							2			1	2		2
O95747	Serine/threonine-protein kinase OSR1 OS=Homo sapiens OX=9606 GN=OXSR1 PE=1 SV=1	4	2	7	2	527	58	6.43				3	1		1				2						9.12	0		2.42				0						2	1		1				1
P09038-1	Isoform 2 of Fibroblast growth factor 2 OS=Homo sapiens OX=9606 GN=FGF2	12	3	9	3	210	22.6	10.54		1	1	2	1						1				2.22	1.92	5.34	1.96						0				1	1	1	1						1
Q9C0C2	182 kDa tankyrase-1-binding protein OS=Homo sapiens OX=9606 GN=TNKS1BP1 PE=1 SV=4	2	3	9	3	1729	181.7	4.86		1			1		1								1.67			2.77		2.89								1			1		1
P83731	60S ribosomal protein L24 OS=Homo sapiens OX=9606 GN=RPL24 PE=1 SV=1	13	2	19	2	157	17.8	11.25	2	2		3			3	2		1	5			1.63	2.02		8.44			3.57	4.14		2	9.17			1	1		2			1	1		1	1
O75323	Protein NipSnap homolog 2 OS=Homo sapiens OX=9606 GN=NIPSNAP2 PE=1 SV=1	9	4	11	4	286	33.7	9.36		2	1				2				6				4.29	2.1				3.94				10.9				1	1				1				3
O14880	Microsomal glutathione S-transferase 3 OS=Homo sapiens OX=9606 GN=MGST3 PE=1 SV=1	16	1	3	1	152	16.5	9.38	3													14.31													1
Q9UI09	NADH dehydrogenase [ubiquinone] 1 alpha subcomplex subunit 12 OS=Homo sapiens OX=9606 GN=NDUFA12 PE=1 SV=1	26	3	3	3	145	17.1	9.63			1		1		1									4.55		3.57		1.68									1		1		1
P84103	Serine/arginine-rich splicing factor 3 OS=Homo sapiens OX=9606 GN=SRSF3 PE=1 SV=1	18	2	4	2	164	19.3	11.65	1		3											0		10.4											1		2
Q71UM5	40S ribosomal protein S27-like OS=Homo sapiens OX=9606 GN=RPS27L PE=1 SV=3	42	3	6	3	84	9.5	9.45			1	2	2											3.39	9.35	8.42											1	1	1
P81605	Dermcidin OS=Homo sapiens OX=9606 GN=DCD PE=1 SV=2	20	2	15	2	110	11.3	6.54						1			1		10		3						0			2.72		18.15		8.55						1			1		2		2
Q14195	Dihydropyrimidinase-related protein 3 OS=Homo sapiens OX=9606 GN=DPYSL3 PE=1 SV=1	6	3	4	1	570	61.9	6.49							2						2							1.61						6.8							1						2
Q14344	Guanine nucleotide-binding protein subunit alpha-13 OS=Homo sapiens OX=9606 GN=GNA13 PE=1 SV=2	6	2	63	1	377	44	8	9	12			2		4	6	1	2	12	2	3	22.45	32.85			5.23		10.59	15.69	2.23	5.24	26.02	5.37	7.84	1	1			2		1	1	1	1	1	1	1
Q92629	Delta-sarcoglycan OS=Homo sapiens OX=9606 GN=SGCD PE=1 SV=2	11	3	5	3	289	32.1	9.11							2				1									4.14				2.26									1				1
O43242	26S proteasome non-ATPase regulatory subunit 3 OS=Homo sapiens OX=9606 GN=PSMD3 PE=1 SV=2	5	2	4	2	534	60.9	8.44				3	1												14.52	4.71												2	1
P62714	Serine/threonine-protein phosphatase 2A catalytic subunit beta isoform OS=Homo sapiens OX=9606 GN=PPP2CB PE=1 SV=1	12	2	8	2	309	35.6	5.43				2			2			3			1				6.15			2.09			9.18			2.55				1			1			2			1
P02655	Apolipoprotein C-II OS=Homo sapiens OX=9606 GN=APOC2 PE=1 SV=1	29	3	19	3	101	11.3	4.72			4	2		2	3			4	2	2				7.04	6.57		3.71	6.3			7.38	3.48	5.27				3	1		1	2			2	1	1
O15144	Actin-related protein 2/3 complex subunit 2 OS=Homo sapiens OX=9606 GN=ARPC2 PE=1 SV=1	8	2	2	2	300	34.3	7.36													2													7.97													2
P30046	D-dopachrome decarboxylase OS=Homo sapiens OX=9606 GN=DDT PE=1 SV=3	19	2	13	2	118	12.7	7.3			1	2	2					3	4		1			2.43	4.88	5.09					6.54	10.22		2.44			1	1	1					1	1		1
Q99832	T-complex protein 1 subunit eta OS=Homo sapiens OX=9606 GN=CCT7 PE=1 SV=2	6	3	5	3	543	59.3	7.65	1	1			2								1	0	2.54			6.26								2.46	1	1			1								1
Q12805	EGF-containing fibulin-like extracellular matrix protein 1 OS=Homo sapiens OX=9606 GN=EFEMP1 PE=1 SV=2	5	2	5	2	493	54.6	5.07				2					3								6.48					3.76								1					2
P13807	Glycogen [starch] synthase, muscle OS=Homo sapiens OX=9606 GN=GYS1 PE=1 SV=2	3	2	22	2	737	83.7	6.18		10		2											28.95		7.15											1		1
P51571	Translocon-associated protein subunit delta OS=Homo sapiens OX=9606 GN=SSR4 PE=1 SV=1	16	2	2	2	173	19	6.15	1				1									0				5.02									1				1
P14406	Cytochrome c oxidase subunit 7A2, mitochondrial OS=Homo sapiens OX=9606 GN=COX7A2 PE=1 SV=1	28	2	33	2	83	9.4	9.76	1	5		1	2	3	5	1	2	5		3		0	12.61		2.22	5.39	5.51	9.92	1.76	2.32	11.43		7.66		1	1		1	1	2	2	1	2	2		1
Q7Z5P4	17-beta-hydroxysteroid dehydrogenase 13 OS=Homo sapiens OX=9606 GN=HSD17B13 PE=1 SV=1	11	3	5	3	300	33.6	8.98				1			4										3.73			6.05										1			2
O60669	Monocarboxylate transporter 2 OS=Homo sapiens OX=9606 GN=SLC16A7 PE=1 SV=2	9	4	6	4	478	52.2	9.31					1		4				1							0		8.66				2.45							1		3				1
Q9Y678	Coatomer subunit gamma-1 OS=Homo sapiens OX=9606 GN=COPG1 PE=1 SV=1	3	2	5	2	874	97.7	5.47				2	2		1										4.37	6.65		1.8										2	1		1
Q9Y624	Junctional adhesion molecule A OS=Homo sapiens OX=9606 GN=F11R PE=1 SV=1	12	2	4	2	299	32.6	7.9				2	2												9.48	8.96												2	1
P08708	40S ribosomal protein S17 OS=Homo sapiens OX=9606 GN=RPS17 PE=1 SV=2	16	2	3	2	135	15.5	9.85				2													6.59													1
P46459	Vesicle-fusing ATPase OS=Homo sapiens OX=9606 GN=NSF PE=1 SV=3	8	4	4	4	744	82.5	6.95					3													8.28													3
P51692	Signal transducer and activator of transcription 5B OS=Homo sapiens OX=9606 GN=STAT5B PE=1 SV=2	3	2	4	2	787	89.8	6.05		2					2								8.17					5.23								1					1
P33176	Kinesin-1 heavy chain OS=Homo sapiens OX=9606 GN=KIF5B PE=1 SV=1	2	3	5	3	963	109.6	6.51			1	1	3											2.39	3.24	6.28											1	1	2
Q9BWH2	FUN14 domain-containing protein 2 OS=Homo sapiens OX=9606 GN=FUNDC2 PE=1 SV=2	14	3	6	3	189	20.7	9.73							3				1		1							7.03				2.12		2.2							2				1		1
P61160	Actin-related protein 2 OS=Homo sapiens OX=9606 GN=ACTR2 PE=1 SV=1	8	2	6	2	394	44.7	6.74				1	1		1			1			2				4.1	3.81		2.48			2.74			5.15				1	1		1			1			2
O75880	Protein SCO1 homolog, mitochondrial OS=Homo sapiens OX=9606 GN=SCO1 PE=1 SV=1	8	2	3	2	301	33.8	8.88			1	1			1									1.93	3.35			3.43									1	1			1
P56556	NADH dehydrogenase [ubiquinone] 1 alpha subcomplex subunit 6 OS=Homo sapiens OX=9606 GN=NDUFA6 PE=1 SV=4	23	3	12	3	128	15.1	9.98			1		2		4				5					0		5.86		3.92				9.18					1		1		2				1
P48163	NADP-dependent malic enzyme OS=Homo sapiens OX=9606 GN=ME1 PE=1 SV=1	5	2	5	2	572	64.1	6.13					1						4							4.74						4.35							1						1
P24043	Laminin subunit alpha-2 OS=Homo sapiens OX=9606 GN=LAMA2 PE=1 SV=4	1	3	3	3	3122	343.7	6.4					3													6.93													3
O75521	Enoyl-CoA delta isomerase 2, mitochondrial OS=Homo sapiens OX=9606 GN=ECI2 PE=1 SV=4	7	2	4	2	394	43.6	9			1	1							2					3.35	3.81							0					1	1							1
Q96RF0-2	Isoform 2 of Sorting nexin-18 OS=Homo sapiens OX=9606 GN=SNX18	4	2	2	2	624	69	6.49				1	1												3.43	4.35												1	1
Q9P0J0	NADH dehydrogenase [ubiquinone] 1 alpha subcomplex subunit 13 OS=Homo sapiens OX=9606 GN=NDUFA13 PE=1 SV=3	17	2	10	2	144	16.7	8.43		3	3		1					2			1		7.06	10.6		3.41					2.92			0		1	2		1					1			1
P05455	Lupus La protein OS=Homo sapiens OX=9606 GN=SSB PE=1 SV=2	7	3	4	3	408	46.8	7.12			1	1	2											3.55	1.87	4.28											1	1	1
P49773	Histidine triad nucleotide-binding protein 1 OS=Homo sapiens OX=9606 GN=HINT1 PE=1 SV=2	33	2	9	2	126	13.8	6.95	2		2								2		3	0		8.29								0		9.57	1		2								1		1
P60866	40S ribosomal protein S20 OS=Homo sapiens OX=9606 GN=RPS20 PE=1 SV=1	20	2	3	2	119	13.4	9.94			2								1					7.34								3.03					2								1
Q9NRN5	Olfactomedin-like protein 3 OS=Homo sapiens OX=9606 GN=OLFML3 PE=2 SV=1	8	3	6	3	406	46	6.57												6													17.07													3
Q6IS14	Eukaryotic translation initiation factor 5A-1-like OS=Homo sapiens OX=9606 GN=EIF5AL1 PE=2 SV=2	8	1	14	1	154	16.8	5	3		2	3					1	1	1		3	5.58		6.78	10.27					0	3.55	0		10.59	1		1	1					1	1	1		1
P62899	60S ribosomal protein L31 OS=Homo sapiens OX=9606 GN=RPL31 PE=1 SV=1	18	2	6	2	125	14.5	10.54			1	4	1											1.75	14.14	3.16											1	1	1
Q53EU6	Glycerol-3-phosphate acyltransferase 3 OS=Homo sapiens OX=9606 GN=GPAT3 PE=1 SV=2	8	2	4	2	434	48.7	8.87				4													13.98													2
Q92626	Peroxidasin homolog OS=Homo sapiens OX=9606 GN=PXDN PE=1 SV=2	2	2	3	2	1479	165.2	7.17				2			1										7.22			2.2										2			1
P02760	Protein AMBP OS=Homo sapiens OX=9606 GN=AMBP PE=1 SV=1	6	2	32	2	352	39	6.25	2		4			1	4	7	2	3	2	3		4.46		10.5			0	7.69	16.1	0	6.71	3.82	6.24		1		2			1	1	1	1	1	1	1
P49588	Alanine--tRNA ligase, cytoplasmic OS=Homo sapiens OX=9606 GN=AARS PE=1 SV=2	4	3	9	3	968	106.7	5.53		2			1										1.71			4.14										1			1
P16083	Ribosyldihydronicotinamide dehydrogenase [quinone] OS=Homo sapiens OX=9606 GN=NQO2 PE=1 SV=5	8	1	2	1	231	25.9	6.29				2													10.59													1
Q96LJ7	Dehydrogenase/reductase SDR family member 1 OS=Homo sapiens OX=9606 GN=DHRS1 PE=1 SV=1	8	2	4	2	313	33.9	7.83			2		1		1									7.5		2.88		2.12									1		1		1
P26885	Peptidyl-prolyl cis-trans isomerase FKBP2 OS=Homo sapiens OX=9606 GN=FKBP2 PE=1 SV=2	12	2	12	2	142	15.6	9.13			1	2	1		4				4					2.71	7.06	3.56		10.01				5.88					1	2	1		1				1
P22570	NADPH:adrenodoxin oxidoreductase, mitochondrial OS=Homo sapiens OX=9606 GN=FDXR PE=1 SV=3	7	2	3	2	491	53.8	8.44				1	2												4.38	6.03												1	2
Q9P121	Neurotrimin OS=Homo sapiens OX=9606 GN=NTM PE=1 SV=1	8	2	3	2	344	37.9	7.81					2		1											8.98		1.96											1		1
P24534	Elongation factor 1-beta OS=Homo sapiens OX=9606 GN=EEF1B2 PE=1 SV=3	7	1	5	1	225	24.7	4.67			1	1	1	1				1						5.13	5.33	4.84	3.34				4.43						1	1	1	1				1
P35611	Alpha-adducin OS=Homo sapiens OX=9606 GN=ADD1 PE=1 SV=2	4	2	2	2	737	80.9	5.83				1								1					3.21								2.86					1								1
O00151	PDZ and LIM domain protein 1 OS=Homo sapiens OX=9606 GN=PDLIM1 PE=1 SV=4	10	3	6	3	329	36	7.02					1		3				2							2.95		7.15				4.26							1		2				1
Q9BX97	Plasmalemma vesicle-associated protein OS=Homo sapiens OX=9606 GN=PLVAP PE=1 SV=1	12	3	3	3	442	50.6	8.79					3													8.54													3
O94973	AP-2 complex subunit alpha-2 OS=Homo sapiens OX=9606 GN=AP2A2 PE=1 SV=2	5	4	4	4	939	103.9	6.96				2	1			1									5.21	2.06			1.82									2	1			1
P52566	Rho GDP-dissociation inhibitor 2 OS=Homo sapiens OX=9606 GN=ARHGDIB PE=1 SV=3	19	2	5	2	201	23	5.21			1	2	1					1						2.74	7.57	4.72					2.42						1	1	1					1
P52758	2-iminobutanoate/2-iminopropanoate deaminase OS=Homo sapiens OX=9606 GN=RIDA PE=1 SV=1	26	2	3	2	137	14.5	8.68			1		1						1					4.47		1.83						2.72					1		1						1
Q3ZCQ8	Mitochondrial import inner membrane translocase subunit TIM50 OS=Homo sapiens OX=9606 GN=TIMM50 PE=1 SV=2	8	2	16	2	353	39.6	8.37		2			1		1	4			4				6.21			3.3		2.48	7.53			1.72				1			1		1	1			1
Q12955	Ankyrin-3 OS=Homo sapiens OX=9606 GN=ANK3 PE=1 SV=3	1	3	4	1	4377	480.1	6.49								1				3									0				9.66									1				2
P08473	Neprilysin OS=Homo sapiens OX=9606 GN=MME PE=1 SV=2	5	2	2	2	750	85.5	5.73				1	1												3.15	5.01												1	1
P11413	Glucose-6-phosphate 1-dehydrogenase OS=Homo sapiens OX=9606 GN=G6PD PE=1 SV=4	5	3	5	3	515	59.2	6.84											2		3											1.85		8.59											2		2
Q9Y371	Endophilin-B1 OS=Homo sapiens OX=9606 GN=SH3GLB1 PE=1 SV=1	7	2	2	2	365	40.8	6.04													2													5.53													2
Q04837	Single-stranded DNA-binding protein, mitochondrial OS=Homo sapiens OX=9606 GN=SSBP1 PE=1 SV=1	24	3	8	3	148	17.2	9.6			1		1		4				2					2.57		4.45		9.3				3.76					1		1		2				1
O75558	Syntaxin-11 OS=Homo sapiens OX=9606 GN=STX11 PE=1 SV=1	9	2	5	2	287	33.2	6.55					2													7.95													1
Q9UBR2	Cathepsin Z OS=Homo sapiens OX=9606 GN=CTSZ PE=1 SV=1	7	2	3	2	303	33.8	7.11			1				2									3.42				5.86									1				2
P58546	Myotrophin OS=Homo sapiens OX=9606 GN=MTPN PE=1 SV=2	20	2	2	2	118	12.9	5.52				2													6.4													2
Q9C0E8	Endoplasmic reticulum junction formation protein lunapark OS=Homo sapiens OX=9606 GN=LNPK PE=1 SV=2	4	2	2	2	428	47.7	5.11				1							1						3.13							0						1							1
Q16799	Reticulon-1 OS=Homo sapiens OX=9606 GN=RTN1 PE=1 SV=1	4	3	5	2	776	83.6	4.69				1						2	1		1				4.86						3.26	1.8		1.69				1						2	1		1
O60884	DnaJ homolog subfamily A member 2 OS=Homo sapiens OX=9606 GN=DNAJA2 PE=1 SV=1	6	2	3	2	412	45.7	6.48				1	1												3.98	3.31												1	1
O60749	Sorting nexin-2 OS=Homo sapiens OX=9606 GN=SNX2 PE=1 SV=2	9	4	6	3	519	58.4	5.12				1			2		2	1							2.82			4.84		2.87	1.86							1			1		2	1
Q6IAA8	Ragulator complex protein LAMTOR1 OS=Homo sapiens OX=9606 GN=LAMTOR1 PE=1 SV=2	15	2	4	2	161	17.7	5.15		1	1				1								3.1	2.91				2.39								1	1				1
Q16787	Laminin subunit alpha-3 OS=Homo sapiens OX=9606 GN=LAMA3 PE=1 SV=2	1	2	6	1	3333	366.4	7.24	2			2	2									3.26			10.16	7.49									1			1	2
Q15121	Astrocytic phosphoprotein PEA-15 OS=Homo sapiens OX=9606 GN=PEA15 PE=1 SV=2	15	1	5	1	130	15	5.02			1	1	2								1			3.34	5.04	8.59								2.06			1	1	1								1
P62888	60S ribosomal protein L30 OS=Homo sapiens OX=9606 GN=RPL30 PE=1 SV=2	30	2	4	2	115	12.8	9.63					1		2			1								0		6.66			3.18								1		1			1
P23526	Adenosylhomocysteinase OS=Homo sapiens OX=9606 GN=AHCY PE=1 SV=4	5	2	2	2	432	47.7	6.34			1										1			3.25										2.95			1										1
P00740	Coagulation factor IX OS=Homo sapiens OX=9606 GN=F9 PE=1 SV=2	8	3	5	3	461	51.7	5.47			3						2							8.89						0							2						1
P01903	HLA class II histocompatibility antigen, DR alpha chain OS=Homo sapiens OX=9606 GN=HLA-DRA PE=1 SV=1	13	2	6	2	254	28.6	5	5										1			7.39										0			2										1
O14818	Proteasome subunit alpha type-7 OS=Homo sapiens OX=9606 GN=PSMA7 PE=1 SV=1	10	2	3	2	248	27.9	8.46				1	1						1						2.88	2.46						1.93						1	1						1
P63208	S-phase kinase-associated protein 1 OS=Homo sapiens OX=9606 GN=SKP1 PE=1 SV=2	17	2	5	2	163	18.6	4.54			1	1	2							1				3.6	3.44	6.34							2.26				1	1	2							1
P15954	Cytochrome c oxidase subunit 7C, mitochondrial OS=Homo sapiens OX=9606 GN=COX7C PE=1 SV=1	29	2	48	2	63	7.2	10.27	3	1	3			1	8			6	15	3	2	3.24	2.24	6.71			1.77	12.62			9.8	24.18	6.21	3.95	1	1	1			1	2			2	2	1	1
Q92841-1	Isoform 2 of Probable ATP-dependent RNA helicase DDX17 OS=Homo sapiens OX=9606 GN=DDX17	5	2	6	2	650	72.3	8.59					1		1				2		2					4.67		3.12				2.49		6.84					1		1				1		1
P10114	Ras-related protein Rap-2a OS=Homo sapiens OX=9606 GN=RAP2A PE=1 SV=1	12	2	6	2	183	20.6	4.82				3			3										8.85			7.68										2			2
P14866	Heterogeneous nuclear ribonucleoprotein L OS=Homo sapiens OX=9606 GN=HNRNPL PE=1 SV=2	4	2	4	2	589	64.1	8.22				1	1								2				4.58	4.01								5.4				1	1								1
P25940	Collagen alpha-3(V) chain OS=Homo sapiens OX=9606 GN=COL5A3 PE=1 SV=3	1	2	22	2	1745	172	6.87	2		1			1	3	5	1	3	6			4.16		2.73			0	5.62	7.65	0	4.81	14.37			1		1			1	2	2	1	1	1
P43155	Carnitine O-acetyltransferase OS=Homo sapiens OX=9606 GN=CRAT PE=1 SV=5	6	3	3	3	626	70.8	8.44				1	2												2.42	8.55												1	2
P11169	Solute carrier family 2, facilitated glucose transporter member 3 OS=Homo sapiens OX=9606 GN=SLC2A3 PE=1 SV=1	5	2	3	2	496	53.9	7.2												3													9.97													2
P55209	Nucleosome assembly protein 1-like 1 OS=Homo sapiens OX=9606 GN=NAP1L1 PE=1 SV=1	7	2	6	2	391	45.3	4.46		2			2						1		1		2.93			7.46						0		2.97		1			1						1		1
P16401	Histone H1.5 OS=Homo sapiens OX=9606 GN=HIST1H1B PE=1 SV=3	9	2	41	1	226	22.6	10.92	10		2				2	5			16			19.58		5.4				2.42	4.31			24.2			2		2				1	1			2
P30049	ATP synthase subunit delta, mitochondrial OS=Homo sapiens OX=9606 GN=ATP5F1D PE=1 SV=2	17	2	6	2	168	17.5	5.49			2		1		1					2				5.49		4.1		1.91					5				1		1		1					1
Q7KZF4	Staphylococcal nuclease domain-containing protein 1 OS=Homo sapiens OX=9606 GN=SND1 PE=1 SV=1	5	3	5	3	910	101.9	7.17				1	3								1				3.32	9.25								1.63				1	2								1
Q9NX14	NADH dehydrogenase [ubiquinone] 1 beta subcomplex subunit 11, mitochondrial OS=Homo sapiens OX=9606 GN=NDUFB11 PE=1 SV=1	22	2	7	2	153	17.3	5.22					2		1			1	2		1					10.5		2.33			2.64	1.86		2.35					1		1			1	1		1
O75380	NADH dehydrogenase [ubiquinone] iron-sulfur protein 6, mitochondrial OS=Homo sapiens OX=9606 GN=NDUFS6 PE=1 SV=1	12	1	11	1	124	13.7	8.28		6									1				18.57									2.47				1									1
Q14203	Dynactin subunit 1 OS=Homo sapiens OX=9606 GN=DCTN1 PE=1 SV=3	3	2	2	2	1278	141.6	5.81					2													9.74													2
O95292	Vesicle-associated membrane protein-associated protein B/C OS=Homo sapiens OX=9606 GN=VAPB PE=1 SV=3	8	2	17	1	243	27.2	7.3	2		1	2	2		2			3	5			4.55		3.67	7.38	7.32		5.63			11.18	9.38			1		1	1	1		1			1	2
P25311	Zinc-alpha-2-glycoprotein OS=Homo sapiens OX=9606 GN=AZGP1 PE=1 SV=2	9	2	3	2	298	34.2	6.05		2								1					5.47								2.79					1								1
P22033	Methylmalonyl-CoA mutase, mitochondrial OS=Homo sapiens OX=9606 GN=MMUT PE=1 SV=4	5	3	7	3	750	83.1	6.93		3	1	2	1										1.64	0	4.57	2.97										1	1	1	1
P35222	Catenin beta-1 OS=Homo sapiens OX=9606 GN=CTNNB1 PE=1 SV=1	2	1	2	1	781	85.4	5.86	1				1									2.25				4.91									1				1
P62910	60S ribosomal protein L32 OS=Homo sapiens OX=9606 GN=RPL32 PE=1 SV=2	16	2	7	2	135	15.9	11.33				1	1		1				2		2				3.97	3.8		0				0		0				1	1		1				1		1
O14561	Acyl carrier protein, mitochondrial OS=Homo sapiens OX=9606 GN=NDUFAB1 PE=1 SV=3	15	2	6	2	156	17.4	4.93				2	2		2										7.53	8.08		3.99										1	1		1
P21926	CD9 antigen OS=Homo sapiens OX=9606 GN=CD9 PE=1 SV=4	9	2	20	2	228	25.4	7.15	3	1				1	2			2	9	2		5.7	2.16				0	1.95			3.88	14.52	4.29		1	1				1	1			1	2	1
O95182	NADH dehydrogenase [ubiquinone] 1 alpha subcomplex subunit 7 OS=Homo sapiens OX=9606 GN=NDUFA7 PE=1 SV=3	24	2	4	2	113	12.5	10.18			1	1	1		1									2.69	4.54	0		2.26									1	1	1		1
P10599	Thioredoxin OS=Homo sapiens OX=9606 GN=TXN PE=1 SV=3	12	1	36	1	105	11.7	4.92	9		3	2		2	2		2	4	10	2		23.47		9.29	6.33		1.93	5.67		4.64	11.66	22.55	6.08		1		1	1		1	1		1	1	1	1
P14854	Cytochrome c oxidase subunit 6B1 OS=Homo sapiens OX=9606 GN=COX6B1 PE=1 SV=2	30	2	9	2	86	10.2	7.05	1		2				1				4	1		0		6.55				3.4				9.49	2.73		1		2				1				1	1
O43676	NADH dehydrogenase [ubiquinone] 1 beta subcomplex subunit 3 OS=Homo sapiens OX=9606 GN=NDUFB3 PE=1 SV=3	21	2	8	2	98	11.4	9.2		1	1				1			3					2.33	2.77				2.89			7.78					1	1				1			2
P25786	Proteasome subunit alpha type-1 OS=Homo sapiens OX=9606 GN=PSMA1 PE=1 SV=1	13	3	4	3	263	29.5	6.61	1						1				2			0						1.82				6.81			1						1				1
Q6IQ22	Ras-related protein Rab-12 OS=Homo sapiens OX=9606 GN=RAB12 PE=1 SV=3	9	2	20	1	244	27.2	8.41	1	6	1	1				3	1	1		1	1	1.85	15.32	3.11	3.22				7.83	2.99	2.02		2.94	3.13	1	2	1	1				1	1	1		1	1
Q6NY19	KN motif and ankyrin repeat domain-containing protein 3 OS=Homo sapiens OX=9606 GN=KANK3 PE=1 SV=1	2	1	1	1	840	88.4	5.26					1													6.42													1
Q9NTJ5	Phosphatidylinositide phosphatase SAC1 OS=Homo sapiens OX=9606 GN=SACM1L PE=1 SV=2	5	3	4	3	587	66.9	7.12				1	2						1						3.88	4.93						0						1	1						1
Q9P0V9	Septin-10 OS=Homo sapiens OX=9606 GN=SEPTIN10 PE=1 SV=2	4	2	2	2	454	52.6	6.8			1								1					3.09								0					1								1
Q9BS26	Endoplasmic reticulum resident protein 44 OS=Homo sapiens OX=9606 GN=ERP44 PE=1 SV=1	7	2	2	2	406	46.9	5.26				2													7.85													2
P04921	Glycophorin-C OS=Homo sapiens OX=9606 GN=GYPC PE=1 SV=1	21	1	3	1	128	13.8	4.84					2		1											11.67		3.4											1		1
B5ME19	Eukaryotic translation initiation factor 3 subunit C-like protein OS=Homo sapiens OX=9606 GN=EIF3CL PE=1 SV=1	3	3	3	3	914	105.4	5.64			1	1				1								2.66	3.07				1.95								1	1				1
Q14699	Raftlin OS=Homo sapiens OX=9606 GN=RFTN1 PE=1 SV=4	5	2	7	2	578	63.1	5.67							4				3									9.19				0									2				1
Q3SY69	Mitochondrial 10-formyltetrahydrofolate dehydrogenase OS=Homo sapiens OX=9606 GN=ALDH1L2 PE=1 SV=2	2	2	4	1	923	101.7	6.52				1							3						4.04							0						1							1
Q5JXB2	Putative ubiquitin-conjugating enzyme E2 N-like OS=Homo sapiens OX=9606 GN=UBE2NL PE=1 SV=1	14	3	7	3	153	17.4	5.92			1	1			2			2			1			2.44	2.09			1.88			1.91			1.76			1	1			1			1			1
O75251	NADH dehydrogenase [ubiquinone] iron-sulfur protein 7, mitochondrial OS=Homo sapiens OX=9606 GN=NDUFS7 PE=1 SV=3	11	2	15	2	213	23.5	9.99		1					1								2.33					2.43								1					1
O43237	Cytoplasmic dynein 1 light intermediate chain 2 OS=Homo sapiens OX=9606 GN=DYNC1LI2 PE=1 SV=1	7	3	4	3	492	54.1	6.38				1			2										2.9			1.8										1			1
Q00765	Receptor expression-enhancing protein 5 OS=Homo sapiens OX=9606 GN=REEP5 PE=1 SV=3	15	3	9	3	189	21.5	8.1							4			2	3									7.65			5.2	6.24									3			1	2
P30626	Sorcin OS=Homo sapiens OX=9606 GN=SRI PE=1 SV=1	11	2	3	2	198	21.7	5.59			1				1			1						2.8				2.19			0						1				1			1
O00767	Acyl-CoA desaturase OS=Homo sapiens OX=9606 GN=SCD PE=1 SV=2	4	1	20	1	359	41.5	9				2		2	4			1	11						6.09		4.6	9.94			2.75	23.95						1		1	1			1	1
Q02094	Ammonium transporter Rh type A OS=Homo sapiens OX=9606 GN=RHAG PE=1 SV=2	7	2	10	2	409	44.2	6.84							1					9								2.01					28.95								1					2
P05023	Sodium/potassium-transporting ATPase subunit alpha-1 OS=Homo sapiens OX=9606 GN=ATP1A1 PE=1 SV=1	3	2	5	2	1023	112.8	5.49					3													8.44													1
O75436	Vacuolar protein sorting-associated protein 26A OS=Homo sapiens OX=9606 GN=VPS26A PE=1 SV=2	6	2	6	2	327	38.1	6.57				1	1			1		2							2.25	1.94			2.56		2.84							1	1			1		2
P43686	26S proteasome regulatory subunit 6B OS=Homo sapiens OX=9606 GN=PSMC4 PE=1 SV=2	5	2	4	2	418	47.3	5.21				2									2				5.77									6.61				1									2
O95168	NADH dehydrogenase [ubiquinone] 1 beta subcomplex subunit 4 OS=Homo sapiens OX=9606 GN=NDUFB4 PE=1 SV=3	18	2	12	2	129	15.2	9.85				3		1	1			2	4	1					9.1		0	2.39			5.4	0	2.74					2		1	1			1	2	1
Q06033	Inter-alpha-trypsin inhibitor heavy chain H3 OS=Homo sapiens OX=9606 GN=ITIH3 PE=1 SV=2	2	2	2	2	890	99.8	5.74			2													5.59													2
Q96AG4	Leucine-rich repeat-containing protein 59 OS=Homo sapiens OX=9606 GN=LRRC59 PE=1 SV=1	8	2	6	2	307	34.9	9.57				3	1					2							8.64	2.95					4.51							2	1					1
P25788	Proteasome subunit alpha type-3 OS=Homo sapiens OX=9606 GN=PSMA3 PE=1 SV=2	9	2	2	2	255	28.4	5.33			1								1					2.23								1.63					1								1
Q53H82	Endoribonuclease LACTB2 OS=Homo sapiens OX=9606 GN=LACTB2 PE=1 SV=2	6	1	1	1	288	32.8	6.8				1													6.2													1
O95139	NADH dehydrogenase [ubiquinone] 1 beta subcomplex subunit 6 OS=Homo sapiens OX=9606 GN=NDUFB6 PE=1 SV=3	16	1	3	1	128	15.5	9.63				1	2												5.7	9.13												1	1
P02652	Apolipoprotein A-II OS=Homo sapiens OX=9606 GN=APOA2 PE=1 SV=1	17	2	86	2	100	11.2	6.62	9	6	4				8	6	1	10	20	1	10	17.18	12.1	8.77				15.82	14.5	0	19.71	41.39	2.14	20.36	2	1	2				2	2	1	2	2	1	2
P40121	Macrophage-capping protein OS=Homo sapiens OX=9606 GN=CAPG PE=1 SV=2	4	1	2	1	348	38.5	6.19				2													11.54													1
P30519	Heme oxygenase 2 OS=Homo sapiens OX=9606 GN=HMOX2 PE=1 SV=2	5	1	1	1	316	36	5.41										1													4.35													1
Q9Y6M9	NADH dehydrogenase [ubiquinone] 1 beta subcomplex subunit 9 OS=Homo sapiens OX=9606 GN=NDUFB9 PE=1 SV=3	11	1	1	1	179	21.8	8.38											1													2.72													1
Q08431	Lactadherin OS=Homo sapiens OX=9606 GN=MFGE8 PE=1 SV=3	9	2	2	2	387	43.1	8.15				2													9.89													2
Q07955	Serine/arginine-rich splicing factor 1 OS=Homo sapiens OX=9606 GN=SRSF1 PE=1 SV=2	6	1	2	1	248	27.7	10.36					2													6.97													1
O95881	Thioredoxin domain-containing protein 12 OS=Homo sapiens OX=9606 GN=TXNDC12 PE=1 SV=1	14	2	11	2	172	19.2	5.4				3			4				4						9.21			6.33				0						2			2				1
P83110	Serine protease HTRA3 OS=Homo sapiens OX=9606 GN=HTRA3 PE=1 SV=2	5	2	4	2	453	48.6	7.09									4													6.77													2
P62854	40S ribosomal protein S26 OS=Homo sapiens OX=9606 GN=RPS26 PE=1 SV=3	32	3	6	3	115	13	11				1						2	2		1				2.8						4.69	0		0				1						1	1		1
Q96BM9	ADP-ribosylation factor-like protein 8A OS=Homo sapiens OX=9606 GN=ARL8A PE=1 SV=1	21	3	3	2	186	21.4	7.77					1	1	1											0	3.84	2.33											1	1	1
Q96AB3	Isochorismatase domain-containing protein 2 OS=Homo sapiens OX=9606 GN=ISOC2 PE=1 SV=1	8	1	2	1	205	22.3	7.77					2													10.33													1
P46977	Dolichyl-diphosphooligosaccharide--protein glycosyltransferase subunit STT3A OS=Homo sapiens OX=9606 GN=STT3A PE=1 SV=2	2	2	13	1	705	80.5	8.07			1	2	1					2	2					1.74	0	0					0	0					1	1	1					1	1
Q6PCB0	von Willebrand factor A domain-containing protein 1 OS=Homo sapiens OX=9606 GN=VWA1 PE=1 SV=1	7	2	6	2	445	46.8	7.68		2			1						1				0			4.47						2.08				1			1						1
P53999	Activated RNA polymerase II transcriptional coactivator p15 OS=Homo sapiens OX=9606 GN=SUB1 PE=1 SV=3	19	2	6	2	127	14.4	9.6			3	1	1				1							5.52	3.43	3.29				1.98							2	1	1				1
Q9ULA0	Aspartyl aminopeptidase OS=Homo sapiens OX=9606 GN=DNPEP PE=1 SV=1	4	2	2	2	475	52.4	7.42										1			1										2.21			2.62										1			1
P98179	RNA-binding protein 3 OS=Homo sapiens OX=9606 GN=RBM3 PE=1 SV=1	11	1	3	1	157	17.2	8.91			1	2												5.2	11												1	1
Q8TAT6	Nuclear protein localization protein 4 homolog OS=Homo sapiens OX=9606 GN=NPLOC4 PE=1 SV=3	2	1	3	1	608	68.1	6.38				1	2												3.49	7.06												1	1
Q08722	Leukocyte surface antigen CD47 OS=Homo sapiens OX=9606 GN=CD47 PE=1 SV=1	6	2	15	2	323	35.2	7.21	2		1	2			2			3	2	2	1	3.69		2.72	5.78			4.79			8.14	1.8	5.52	2.38	1		1	1			1			1	1	1	1
P00505	Aspartate aminotransferase, mitochondrial OS=Homo sapiens OX=9606 GN=GOT2 PE=1 SV=3	6	2	2	2	430	47.5	9.01					1								1					2.18								2.93					1								1
P29972	Aquaporin-1 OS=Homo sapiens OX=9606 GN=AQP1 PE=1 SV=3	10	1	1	1	269	28.5	7.42					1													6.1													1
O14786	Neuropilin-1 OS=Homo sapiens OX=9606 GN=NRP1 PE=1 SV=3	3	2	2	2	923	103.1	5.88					1		1											3		2.83											1		1
P21266	Glutathione S-transferase Mu 3 OS=Homo sapiens OX=9606 GN=GSTM3 PE=1 SV=3	10	2	3	1	225	26.5	5.54				1									2				2.6									4.91				1									1
Q9UFN0	Protein NipSnap homolog 3A OS=Homo sapiens OX=9606 GN=NIPSNAP3A PE=1 SV=2	10	2	3	2	247	28.4	9.16			1	1	1											2.28	4.04	3.28											1	1	1
P14174	Macrophage migration inhibitory factor OS=Homo sapiens OX=9606 GN=MIF PE=1 SV=4	10	2	6	2	115	12.5	7.88	3			1							1		1	6.18			2.63							1.63		2.61	1			1							1		1
Q9BVK6	Transmembrane emp24 domain-containing protein 9 OS=Homo sapiens OX=9606 GN=TMED9 PE=1 SV=2	7	2	5	2	235	27.3	8.02			1	2	1						1					2.51	6.29	2.91						0					1	1	1						1
P61970	Nuclear transport factor 2 OS=Homo sapiens OX=9606 GN=NUTF2 PE=1 SV=1	19	2	2	2	127	14.5	5.38				1							1						3.76							0						1							1
P15586	N-acetylglucosamine-6-sulfatase OS=Homo sapiens OX=9606 GN=GNS PE=1 SV=3	4	2	4	2	552	62	8.31											4													3.8													2
P63220	40S ribosomal protein S21 OS=Homo sapiens OX=9606 GN=RPS21 PE=1 SV=1	19	1	2	1	83	9.1	8.5					2													10.03													1
O76062	Delta(14)-sterol reductase TM7SF2 OS=Homo sapiens OX=9606 GN=TM7SF2 PE=1 SV=3	7	2	2	2	418	46.4	8.87				1							1						5.67							0						1							1
P46779	60S ribosomal protein L28 OS=Homo sapiens OX=9606 GN=RPL28 PE=1 SV=3	14	2	3	2	137	15.7	12.02							1				2									2.16				4.68									1				1
P00533	Epidermal growth factor receptor OS=Homo sapiens OX=9606 GN=EGFR PE=1 SV=2	1	1	2	1	1210	134.2	6.68				2													9.27													1
P00441	Superoxide dismutase [Cu-Zn] OS=Homo sapiens OX=9606 GN=SOD1 PE=1 SV=2	14	2	20	2	154	15.9	6.13	4	4	2	1	1						5			10.67	10.94	7.07	3.6	3.53						5.65			1	1	1	1	1						2
Q96AD5	Patatin-like phospholipase domain-containing protein 2 OS=Homo sapiens OX=9606 GN=PNPLA2 PE=1 SV=1	6	2	9	2	504	55.3	7.08				2						1							7.47						3.32							1						1
Q14247	Src substrate cortactin OS=Homo sapiens OX=9606 GN=CTTN PE=1 SV=2	6	2	12	2	550	61.5	5.4				1							3	8					4.72							3.48	9.19					1							1	1
P16070	CD44 antigen OS=Homo sapiens OX=9606 GN=CD44 PE=1 SV=3	2	1	6	1	742	81.5	5.33	4										1	1		10.77										0	2.17		1										1	1
Q96IU4	Protein ABHD14B OS=Homo sapiens OX=9606 GN=ABHD14B PE=1 SV=1	10	1	3	1	210	22.3	6.4			1	2												5.57	10.89												1	1
P35558	Phosphoenolpyruvate carboxykinase, cytosolic [GTP] OS=Homo sapiens OX=9606 GN=PCK1 PE=1 SV=3	5	3	3	2	622	69.2	6.14			1	1	1											2.17	2.11	3.88											1	1	1
P55884	Eukaryotic translation initiation factor 3 subunit B OS=Homo sapiens OX=9606 GN=EIF3B PE=1 SV=3	3	2	4	2	814	92.4	5					1			2		1								3.44			0		3.23								1			1		1
Q9NYP7	Elongation of very long chain fatty acids protein 5 OS=Homo sapiens OX=9606 GN=ELOVL5 PE=1 SV=1	4	1	2	1	299	35.3	9.42					2													8.4													1
P24310	Cytochrome c oxidase subunit 7A1, mitochondrial OS=Homo sapiens OX=9606 GN=COX7A1 PE=1 SV=2	16	1	12	1	79	9.1	10.11			2	2						3			1			5.13	4.69						7.18			1.79			1	1						1			1
P28070	Proteasome subunit beta type-4 OS=Homo sapiens OX=9606 GN=PSMB4 PE=1 SV=4	8	1	1	1	264	29.2	5.97					1													4.28													1
P04271	Protein S100-B OS=Homo sapiens OX=9606 GN=S100B PE=1 SV=2	21	1	4	1	92	10.7	4.59				2	2												10.38	11												1	1
Q9P2E9	Ribosome-binding protein 1 OS=Homo sapiens OX=9606 GN=RRBP1 PE=1 SV=5	1	1	1	1	1410	152.4	8.6					1													5.32													1
P02745	Complement C1q subcomponent subunit A OS=Homo sapiens OX=9606 GN=C1QA PE=1 SV=2	4	1	7	1	245	26	9.11								4	1	1		1									8.92	2.18	2.02		2.11									1	1	1		1
O43678	NADH dehydrogenase [ubiquinone] 1 alpha subcomplex subunit 2 OS=Homo sapiens OX=9606 GN=NDUFA2 PE=1 SV=3	19	2	14	2	99	10.9	9.57		1									9				1.67									4.79				1									2
Q99729-2	Isoform 2 of Heterogeneous nuclear ribonucleoprotein A/B OS=Homo sapiens OX=9606 GN=HNRNPAB	7	2	5	2	332	35.9	6.95			1	3	1											2.83	7.3	0											1	2	1
P31949	Protein S100-A11 OS=Homo sapiens OX=9606 GN=S100A11 PE=1 SV=2	17	2	11	2	105	11.7	7.12	3		1				1				6			1.68		1.82				1.74				12.84			1		1				1				1
Q9BXJ8	Transmembrane protein 120A OS=Homo sapiens OX=9606 GN=TMEM120A PE=1 SV=1	7	2	9	2	343	40.6	8.98			1	2	2		1			2			1			3.18	6.31	6.61		3.13			6.65			2.68			1	1	1		1			1			1
Q13586	Stromal interaction molecule 1 OS=Homo sapiens OX=9606 GN=STIM1 PE=1 SV=3	4	2	4	2	685	77.4	6.67				3	1												8.2	2.23												2	1
P12270	Nucleoprotein TPR OS=Homo sapiens OX=9606 GN=TPR PE=1 SV=3	1	2	2	2	2363	267.1	5.02				1	1												3.2	3.03												1	1
Q9NRW7	Vacuolar protein sorting-associated protein 45 OS=Homo sapiens OX=9606 GN=VPS45 PE=1 SV=1	2	1	3	1	570	65	8.24				1	2												3.52	6.93												1	1
P08603	Complement factor H OS=Homo sapiens OX=9606 GN=CFH PE=1 SV=4	2	2	2	2	1231	139	6.61			1		1											3.59		0											1		1
P47897	Glutamine--tRNA ligase OS=Homo sapiens OX=9606 GN=QARS PE=1 SV=1	2	2	3	2	775	87.7	7.15				1	1					1							2.4	2.14					2.2							1	1					1
Q13151	Heterogeneous nuclear ribonucleoprotein A0 OS=Homo sapiens OX=9606 GN=HNRNPA0 PE=1 SV=1	10	2	2	2	305	30.8	9.29			1						1							4.51						3.18							1						1
Q9H299	SH3 domain-binding glutamic acid-rich-like protein 3 OS=Homo sapiens OX=9606 GN=SH3BGRL3 PE=1 SV=1	32	2	3	2	93	10.4	4.93				2							1						8.56							0						1							1
P54849	Epithelial membrane protein 1 OS=Homo sapiens OX=9606 GN=EMP1 PE=1 SV=3	27	1	4	1	157	17.6	7.96						1			2	1									3.68			12.16	5.45									1			1	1
Q9Y512	Sorting and assembly machinery component 50 homolog OS=Homo sapiens OX=9606 GN=SAMM50 PE=1 SV=3	7	2	7	2	469	51.9	6.9	2	1	1							1	2			2.16	0	2.84							3.27	4.27			1	1	1							1	1
Q16531	DNA damage-binding protein 1 OS=Homo sapiens OX=9606 GN=DDB1 PE=1 SV=1	2	2	3	2	1140	126.9	5.26				2									1				5.7									1.87				1									1
Q15366	Poly(rC)-binding protein 2 OS=Homo sapiens OX=9606 GN=PCBP2 PE=1 SV=1	7	2	3	1	365	38.6	6.79							1				1		1							2.5				1.88		0							1				1		1
Q02338	D-beta-hydroxybutyrate dehydrogenase, mitochondrial OS=Homo sapiens OX=9606 GN=BDH1 PE=1 SV=3	5	2	5	2	343	38.1	8.95			1	3							1					1.87	6.35							0					1	2							1
P09110	3-ketoacyl-CoA thiolase, peroxisomal OS=Homo sapiens OX=9606 GN=ACAA1 PE=1 SV=2	5	1	1	1	424	44.3	8.44											1													2.52													1
Q9P2J5	Leucine--tRNA ligase, cytoplasmic OS=Homo sapiens OX=9606 GN=LARS PE=1 SV=2	2	2	4	2	1176	134.4	7.3				1	3												2.49	6.9												1	2
Q92905	COP9 signalosome complex subunit 5 OS=Homo sapiens OX=9606 GN=COPS5 PE=1 SV=4	7	2	2	2	334	37.6	6.54				1	1												2.65	2.58												1	1
O43813	Glutathione S-transferase LANCL1 OS=Homo sapiens OX=9606 GN=LANCL1 PE=1 SV=1	5	2	4	2	399	45.3	7.75				1						1	2						2.11						2.82	0						1						1	1
P61626	Lysozyme C OS=Homo sapiens OX=9606 GN=LYZ PE=1 SV=1	14	2	2	2	148	16.5	9.16									1		1											2.12		1.94											1		1
Q92506	Estradiol 17-beta-dehydrogenase 8 OS=Homo sapiens OX=9606 GN=HSD17B8 PE=1 SV=2	12	2	2	2	261	27	6.54				1							1						2.48							1.83						1							1
Q04760	Lactoylglutathione lyase OS=Homo sapiens OX=9606 GN=GLO1 PE=1 SV=4	9	2	7	2	184	20.8	5.31			1	2			3						1			3.01	6			6.95						2.85			1	1			2						1
P29966	Myristoylated alanine-rich C-kinase substrate OS=Homo sapiens OX=9606 GN=MARCKS PE=1 SV=4	10	1	1	1	332	31.5	4.45					1													5.41													1
Q5U651	Ras-interacting protein 1 OS=Homo sapiens OX=9606 GN=RASIP1 PE=1 SV=1	3	2	2	2	963	103.4	7.96					1		1											3.28		2.39											1		1
P33151	Cadherin-5 OS=Homo sapiens OX=9606 GN=CDH5 PE=1 SV=5	2	1	4	1	784	87.5	5.43				2	2												9.4	9.21												1	1
P67812	Signal peptidase complex catalytic subunit SEC11A OS=Homo sapiens OX=9606 GN=SEC11A PE=1 SV=1	7	1	3	1	179	20.6	9.48				2	1												7.07	2.89												1	1
Q99735	Microsomal glutathione S-transferase 2 OS=Homo sapiens OX=9606 GN=MGST2 PE=1 SV=1	10	1	4	1	147	16.6	9.55			1				2				1					2.93				5.48				0					1				1				1
O95336	6-phosphogluconolactonase OS=Homo sapiens OX=9606 GN=PGLS PE=1 SV=2	7	2	3	2	258	27.5	6.05				1							1		1				2.95							0		3.37				1							1		1
Q9UH99	SUN domain-containing protein 2 OS=Homo sapiens OX=9606 GN=SUN2 PE=1 SV=3	3	1	2	1	717	80.3	6.73	2													5.08													1
P46063	ATP-dependent DNA helicase Q1 OS=Homo sapiens OX=9606 GN=RECQL PE=1 SV=3	2	1	1	1	649	73.4	7.88					1													3.63													1
Q16654	[Pyruvate dehydrogenase (acetyl-transferring)] kinase isozyme 4, mitochondrial OS=Homo sapiens OX=9606 GN=PDK4 PE=1 SV=1	7	2	2	2	411	46.4	6.65				2													6.06													2
Q5VTU8	ATP synthase subunit epsilon-like protein, mitochondrial OS=Homo sapiens OX=9606 GN=ATP5F1EP2 PE=1 SV=1	29	2	8	2	51	5.8	10.14							3				5									6.8				9.88									1				2
Q9Y2A7	Nck-associated protein 1 OS=Homo sapiens OX=9606 GN=NCKAP1 PE=1 SV=1	1	1	4	1	1128	128.7	6.62				2	2												8.13	7.47												1	1
O75438	NADH dehydrogenase [ubiquinone] 1 beta subcomplex subunit 1 OS=Homo sapiens OX=9606 GN=NDUFB1 PE=1 SV=1	21	1	19	1	58	7	8.92		9													32.6													1
P55058	Phospholipid transfer protein OS=Homo sapiens OX=9606 GN=PLTP PE=1 SV=1	3	1	1	1	493	54.7	7.01									1													3.84													1
P19971	Thymidine phosphorylase OS=Homo sapiens OX=9606 GN=TYMP PE=1 SV=2	4	1	3	1	482	49.9	5.53	3													9.86													1
P48681	Nestin OS=Homo sapiens OX=9606 GN=NES PE=1 SV=2	2	3	3	3	1621	177.3	4.36		1		1	1										2.44		2.43	2.23										1		1	1
Q15631	Translin OS=Homo sapiens OX=9606 GN=TSN PE=1 SV=1	13	2	2	2	228	26.2	6.44			1										1			4.01										2.32			1										1
Q8N1T3	Unconventional myosin-Ih OS=Homo sapiens OX=9606 GN=MYO1H PE=1 SV=2	1	2	6	1	1032	119	9.09				1			3			2							2.06			6.73			3.65							1			2			1
O60762	Dolichol-phosphate mannosyltransferase subunit 1 OS=Homo sapiens OX=9606 GN=DPM1 PE=1 SV=1	4	1	4	1	260	29.6	9.57				2	1					1							6.84	3.38					2.94							1	1					1
O14980	Exportin-1 OS=Homo sapiens OX=9606 GN=XPO1 PE=1 SV=1	2	1	1	1	1071	123.3	6.06					1													4													1
P37840	Alpha-synuclein OS=Homo sapiens OX=9606 GN=SNCA PE=1 SV=1	14	1	1	1	140	14.5	4.7					1													4.86													1
O43181	NADH dehydrogenase [ubiquinone] iron-sulfur protein 4, mitochondrial OS=Homo sapiens OX=9606 GN=NDUFS4 PE=1 SV=1	9	1	8	1	175	20.1	10.3	1			2	2		2				1			0			7.41	7.05		6.13				0			1			1	1		1				1
P05452	Tetranectin OS=Homo sapiens OX=9606 GN=CLEC3B PE=1 SV=3	7	1	1	1	202	22.5	5.67													1													3.89													1
Q99757	Thioredoxin, mitochondrial OS=Homo sapiens OX=9606 GN=TXN2 PE=1 SV=2	9	1	2	1	166	18.4	8.29			1		1											3.15		2.75											1		1
P62330	ADP-ribosylation factor 6 OS=Homo sapiens OX=9606 GN=ARF6 PE=1 SV=2	10	2	4	1	175	20.1	8.95				1					1	2							2.77					0	1.82							1					1	1
Q15056	Eukaryotic translation initiation factor 4H OS=Homo sapiens OX=9606 GN=EIF4H PE=1 SV=5	5	1	9	1	248	27.4	7.23			1	2			1				1		1			3.68	6.27			3.17				0		3.34			1	1			1				1		1
Q96B97	SH3 domain-containing kinase-binding protein 1 OS=Homo sapiens OX=9606 GN=SH3KBP1 PE=1 SV=2	2	1	1	1	665	73.1	6.62					1													3.01													1
Q16576	Histone-binding protein RBBP7 OS=Homo sapiens OX=9606 GN=RBBP7 PE=1 SV=1	3	1	1	1	425	47.8	5.05											1													2.02													1
P29590	Protein PML OS=Homo sapiens OX=9606 GN=PML PE=1 SV=3	2	1	2	1	882	97.5	6.21			1				1									4.2				4.7									1				1
Q9H3N1	Thioredoxin-related transmembrane protein 1 OS=Homo sapiens OX=9606 GN=TMX1 PE=1 SV=1	8	2	12	2	280	31.8	4.98				1	2		2		1	2							2.1	4.11		4.24		1.8	4.74							1	1		1		1	1
P46108	Adapter molecule crk OS=Homo sapiens OX=9606 GN=CRK PE=1 SV=2	10	2	2	2	304	33.8	5.55				1	1												4.44	2.06												1	1
Q15075	Early endosome antigen 1 OS=Homo sapiens OX=9606 GN=EEA1 PE=1 SV=2	1	1	2	1	1411	162.4	5.68				1	1												4.02	2.27												1	1
P53396	ATP-citrate synthase OS=Homo sapiens OX=9606 GN=ACLY PE=1 SV=3	2	2	2	2	1101	120.8	7.33					1			1										4.86			2.24										1			1
Q15942	Zyxin OS=Homo sapiens OX=9606 GN=ZYX PE=1 SV=1	5	2	2	2	572	61.2	6.67				1					1								5.98					0								1					1
O60613	Selenoprotein F OS=Homo sapiens OX=9606 GN=SELENOF PE=1 SV=4	8	1	2	1	165	18.1	5.03				1	1												3.25	3.78												1	1
Q969V3	Nicalin OS=Homo sapiens OX=9606 GN=NCLN PE=1 SV=2	4	2	2	2	563	62.9	6.89		1			1										2.67			2.38										1			1
O15126	Secretory carrier-associated membrane protein 1 OS=Homo sapiens OX=9606 GN=SCAMP1 PE=1 SV=2	7	1	1	1	338	37.9	7.42				1													4.71													1
P83111	Serine beta-lactamase-like protein LACTB, mitochondrial OS=Homo sapiens OX=9606 GN=LACTB PE=1 SV=2	4	1	1	1	547	60.7	8.53				1													5.59													1
Q9UQ03	Coronin-2B OS=Homo sapiens OX=9606 GN=CORO2B PE=1 SV=4	3	1	1	1	480	54.9	8.27					1													3.38													1
P25325	3-mercaptopyruvate sulfurtransferase OS=Homo sapiens OX=9606 GN=MPST PE=1 SV=3	5	1	2	1	297	33.2	6.6				1	1												4.25	4.6												1	1
P16989	Y-box-binding protein 3 OS=Homo sapiens OX=9606 GN=YBX3 PE=1 SV=4	3	1	1	1	372	40.1	9.77
P61764	Syntaxin-binding protein 1 OS=Homo sapiens OX=9606 GN=STXBP1 PE=1 SV=1	5	2	2	2	594	67.5	6.96					2													4.99													2
O43615	Mitochondrial import inner membrane translocase subunit TIM44 OS=Homo sapiens OX=9606 GN=TIMM44 PE=1 SV=2	3	1	3	1	452	51.3	8.32				2	1												6.99	2.83												1	1
Q16658	Fascin OS=Homo sapiens OX=9606 GN=FSCN1 PE=1 SV=3	2	1	1	1	493	54.5	7.24											1													1.71													1
O75431	Metaxin-2 OS=Homo sapiens OX=9606 GN=MTX2 PE=1 SV=1	8	2	7	2	263	29.7	6.29		1		1							1				2.21		2.55							0				1		1							1
P08493	Matrix Gla protein OS=Homo sapiens OX=9606 GN=MGP PE=1 SV=2	11	1	1	1	103	12.3	9.67								1													3.69													1
Q9UNH7	Sorting nexin-6 OS=Homo sapiens OX=9606 GN=SNX6 PE=1 SV=1	6	2	2	2	406	46.6	6.16					2													4.51													2
Q9NPP4	NLR family CARD domain-containing protein 4 OS=Homo sapiens OX=9606 GN=NLRC4 PE=1 SV=2	1	1	12	1	1024	116.1	6.77				1			5		1	2	2		1				1.69			5.4		0	0	0		0				1			1		1	1	1		1
Q969X5	Endoplasmic reticulum-Golgi intermediate compartment protein 1 OS=Homo sapiens OX=9606 GN=ERGIC1 PE=1 SV=1	6	2	6	2	290	32.6	7.06				2	2		1			1							4.05	3.95		2.16			1.85							1	1		1			1
Q6UXT9	Protein ABHD15 OS=Homo sapiens OX=9606 GN=ABHD15 PE=1 SV=2	3	1	1	1	468	51.7	7.61				1													3.72													1
Q9H361	Polyadenylate-binding protein 3 OS=Homo sapiens OX=9606 GN=PABPC3 PE=1 SV=2	3	2	3	2	631	70	9.67											3													0													2
O76024	Wolframin OS=Homo sapiens OX=9606 GN=WFS1 PE=1 SV=2	2	1	2	1	890	100.2	8.05				2													7.7													1
P12273	Prolactin-inducible protein OS=Homo sapiens OX=9606 GN=PIP PE=1 SV=1	11	1	4	1	146	16.6	8.05						2			2										6.72			7.75										1			1
Q15555	Microtubule-associated protein RP/EB family member 2 OS=Homo sapiens OX=9606 GN=MAPRE2 PE=1 SV=1	5	1	1	1	327	37	5.57					1													3.37													1
O15382	Branched-chain-amino-acid aminotransferase, mitochondrial OS=Homo sapiens OX=9606 GN=BCAT2 PE=1 SV=2	6	2	2	2	392	44.3	8.65			1	1												1.82	3.29												1	1
P01116	GTPase KRas OS=Homo sapiens OX=9606 GN=KRAS PE=1 SV=1	6	1	4	1	189	21.6	6.77			1	2	1											2.64	6.16	2.76											1	1	1
O60763	General vesicular transport factor p115 OS=Homo sapiens OX=9606 GN=USO1 PE=1 SV=2	3	2	2	2	962	107.8	4.91			1		1											1.91		2.78											1		1
P09496	Clathrin light chain A OS=Homo sapiens OX=9606 GN=CLTA PE=1 SV=1	9	2	2	2	248	27.1	4.51					1		1											3.96		1.73											1		1
O15511	Actin-related protein 2/3 complex subunit 5 OS=Homo sapiens OX=9606 GN=ARPC5 PE=1 SV=3	13	1	3	1	151	16.3	5.67				2	1												6.98	4.06												1	1
Q6PCB7	Long-chain fatty acid transport protein 1 OS=Homo sapiens OX=9606 GN=SLC27A1 PE=1 SV=1	4	2	4	2	646	71.1	8.53		1		2	1										1.65		6.01	2.61										1		1	1
P80188	Neutrophil gelatinase-associated lipocalin OS=Homo sapiens OX=9606 GN=LCN2 PE=1 SV=2	8	1	2	1	198	22.6	8.91												2													5.3													1
Q9UJC5	SH3 domain-binding glutamic acid-rich-like protein 2 OS=Homo sapiens OX=9606 GN=SH3BGRL2 PE=1 SV=2	13	1	1	1	107	12.3	6.71				1													3.28													1
P14770	Platelet glycoprotein IX OS=Homo sapiens OX=9606 GN=GP9 PE=1 SV=3	8	1	1	1	177	19	6.34												1													3.99													1
Q15008	26S proteasome non-ATPase regulatory subunit 6 OS=Homo sapiens OX=9606 GN=PSMD6 PE=1 SV=1	4	1	2	1	389	45.5	5.62				1	1												3.91	3.22												1	1
P20908	Collagen alpha-1(V) chain OS=Homo sapiens OX=9606 GN=COL5A1 PE=1 SV=3	1	2	21	2	1838	183.4	5.06	3	4					2	2		1	4			0	10.85					3.44	3.74		1.61	3.45			1	1					1	1		1	1
Q9BWM7	Sideroflexin-3 OS=Homo sapiens OX=9606 GN=SFXN3 PE=1 SV=3	5	1	1	1	321	35.5	9.1				1													3.85													1
O00303	Eukaryotic translation initiation factor 3 subunit F OS=Homo sapiens OX=9606 GN=EIF3F PE=1 SV=1	3	1	2	1	357	37.5	5.45				2													6.01													1
Q9Y6K0	Choline/ethanolaminephosphotransferase 1 OS=Homo sapiens OX=9606 GN=CEPT1 PE=1 SV=1	3	1	2	1	416	46.5	8.21				2													5.5													1
Q6Y1H2	Very-long-chain (3R)-3-hydroxyacyl-CoA dehydratase 2 OS=Homo sapiens OX=9606 GN=HACD2 PE=1 SV=1	4	1	5	1	254	28.4	9.55								1			4										1.72			3.59										1			1
Q9Y3E5	Peptidyl-tRNA hydrolase 2, mitochondrial OS=Homo sapiens OX=9606 GN=PTRH2 PE=1 SV=1	8	1	3	1	179	19.2	8.73				1	2												3.45	6.22												1	1
P62316	Small nuclear ribonucleoprotein Sm D2 OS=Homo sapiens OX=9606 GN=SNRPD2 PE=1 SV=1	17	1	1	1	118	13.5	9.91				1													4.94													1
P63218	Guanine nucleotide-binding protein G(I)/G(S)/G(O) subunit gamma-5 OS=Homo sapiens OX=9606 GN=GNG5 PE=1 SV=3	22	1	2	1	68	7.3	9.85					2													7.57													1
Q16270	Insulin-like growth factor-binding protein 7 OS=Homo sapiens OX=9606 GN=IGFBP7 PE=1 SV=1	5	1	1	1	282	29.1	7.9				1													3.21													1
Q15392	Delta(24)-sterol reductase OS=Homo sapiens OX=9606 GN=DHCR24 PE=1 SV=2	3	1	3	1	516	60.1	8.16											3													4.35													1
Q12905	Interleukin enhancer-binding factor 2 OS=Homo sapiens OX=9606 GN=ILF2 PE=1 SV=2	4	1	2	1	390	43	5.26				2													7.46													1
P12694	2-oxoisovalerate dehydrogenase subunit alpha, mitochondrial OS=Homo sapiens OX=9606 GN=BCKDHA PE=1 SV=2	4	1	1	1	445	50.4	8.27					1													3.16													1
Q9Y2B0	Protein canopy homolog 2 OS=Homo sapiens OX=9606 GN=CNPY2 PE=1 SV=1	9	1	2	1	182	20.6	4.92		2													8.07													1
Q9NP97	Dynein light chain roadblock-type 1 OS=Homo sapiens OX=9606 GN=DYNLRB1 PE=1 SV=3	22	1	1	1	96	10.9	7.25				1													5.7													1
P40763	Signal transducer and activator of transcription 3 OS=Homo sapiens OX=9606 GN=STAT3 PE=1 SV=2	3	2	2	2	770	88	6.3				1	1												2.32	2.58												1	1
Q6UW68	Transmembrane protein 205 OS=Homo sapiens OX=9606 GN=TMEM205 PE=1 SV=1	10	1	1	1	189	21.2	8.62							1													5.9													1
P62942	Peptidyl-prolyl cis-trans isomerase FKBP1A OS=Homo sapiens OX=9606 GN=FKBP1A PE=1 SV=2	16	1	3	1	108	11.9	8.16	1			1			1							2.81			6.68			3.94							1			1			1
O43920	NADH dehydrogenase [ubiquinone] iron-sulfur protein 5 OS=Homo sapiens OX=9606 GN=NDUFS5 PE=1 SV=3	19	2	2	2	106	12.5	9.14							2													5.32													2
P55036	26S proteasome non-ATPase regulatory subunit 4 OS=Homo sapiens OX=9606 GN=PSMD4 PE=1 SV=1	6	2	2	2	377	40.7	4.79		1									1				1.65									0				1									1
P16066	Atrial natriuretic peptide receptor 1 OS=Homo sapiens OX=9606 GN=NPR1 PE=1 SV=1	1	1	1	1	1061	118.8	6.64				1													3.42													1
P51553	Isocitrate dehydrogenase [NAD] subunit gamma, mitochondrial OS=Homo sapiens OX=9606 GN=IDH3G PE=1 SV=1	5	1	2	1	393	42.8	8.5					2													7.55													1
Q7Z4H8	Protein O-glucosyltransferase 3 OS=Homo sapiens OX=9606 GN=POGLUT3 PE=1 SV=2	3	1	1	1	507	58.5	8.24				1													2.47													1
Q8NE71	ATP-binding cassette sub-family F member 1 OS=Homo sapiens OX=9606 GN=ABCF1 PE=1 SV=2	1	1	2	1	845	95.9	6.8					2													5.25													1
P02753	Retinol-binding protein 4 OS=Homo sapiens OX=9606 GN=RBP4 PE=1 SV=3	5	1	13	1	201	23	6.07		2	1	2	2	1				1			1		4.52	3.01	5.31	5.38	0				2.44			2.28		1	1	1	1	1				1			1
Q5T9A4	ATPase family AAA domain-containing protein 3B OS=Homo sapiens OX=9606 GN=ATAD3B PE=1 SV=1	2	1	6	1	648	72.5	9.2		4													11.41													1
Q9UBT2	SUMO-activating enzyme subunit 2 OS=Homo sapiens OX=9606 GN=UBA2 PE=1 SV=2	2	1	1	1	640	71.2	5.29				1													3.43													1
P50895	Basal cell adhesion molecule OS=Homo sapiens OX=9606 GN=BCAM PE=1 SV=2	2	1	3	1	628	67.4	5.81	1				1		1							0				2.64		2.17							1				1		1
O14972	Vacuolar protein sorting-associated protein 26C OS=Homo sapiens OX=9606 GN=VPS26C PE=1 SV=1	4	1	3	1	297	33	7.68				2	1												5.56	0												1	1
P29692	Elongation factor 1-delta OS=Homo sapiens OX=9606 GN=EEF1D PE=1 SV=5	4	1	2	1	281	31.1	5.01							2													6.86													1
P68400	Casein kinase II subunit alpha OS=Homo sapiens OX=9606 GN=CSNK2A1 PE=1 SV=1	5	1	3	1	391	45.1	7.74				1	2												4.27	7.01												1	1
Q9Y5X3	Sorting nexin-5 OS=Homo sapiens OX=9606 GN=SNX5 PE=1 SV=1	3	1	2	1	404	46.8	6.76
Q9HAV7	GrpE protein homolog 1, mitochondrial OS=Homo sapiens OX=9606 GN=GRPEL1 PE=1 SV=2	5	1	1	1	217	24.3	8.12					1													3.35													1
Q9P2R3	Rabankyrin-5 OS=Homo sapiens OX=9606 GN=ANKFY1 PE=1 SV=2	1	1	1	1	1169	128.3	6.1				1													4.26													1
Q14031	Collagen alpha-6(IV) chain OS=Homo sapiens OX=9606 GN=COL4A6 PE=1 SV=3	2	1	1	1	1691	163.7	9.2												1													2.98													1
Q92945	Far upstream element-binding protein 2 OS=Homo sapiens OX=9606 GN=KHSRP PE=1 SV=4	1	1	2	1	711	73.1	7.3					1					1								3.24					0								1					1
Q92747	Actin-related protein 2/3 complex subunit 1A OS=Homo sapiens OX=9606 GN=ARPC1A PE=2 SV=2	3	1	1	1	370	41.5	8.18				1													3.18													1
Q14152	Eukaryotic translation initiation factor 3 subunit A OS=Homo sapiens OX=9606 GN=EIF3A PE=1 SV=1	1	1	2	1	1382	166.5	6.79										2													4.86													1
O43681	ATPase ASNA1 OS=Homo sapiens OX=9606 GN=ASNA1 PE=1 SV=2	5	1	3	1	348	38.8	4.91					2					1								6.98					0								1					1
P30536	Translocator protein OS=Homo sapiens OX=9606 GN=TSPO PE=1 SV=3	9	2	6	2	169	18.8	9.36			1				3			2						1.99				3.42			1.78						1				2			1
P25189	Myelin protein P0 OS=Homo sapiens OX=9606 GN=MPZ PE=1 SV=1	5	1	12	1	248	27.5	9.54		12													36.29													1
Q7L2H7	Eukaryotic translation initiation factor 3 subunit M OS=Homo sapiens OX=9606 GN=EIF3M PE=1 SV=1	3	1	3	1	374	42.5	5.63				1	2												0	5.77												1	1
Q9NRX4	14 kDa phosphohistidine phosphatase OS=Homo sapiens OX=9606 GN=PHPT1 PE=1 SV=1	9	1	2	1	125	13.8	6.07							1						1							2.23						2.79							1						1
P23276	Kell blood group glycoprotein OS=Homo sapiens OX=9606 GN=KEL PE=1 SV=2	2	1	2	1	732	82.8	7.9												2													4.57													1
Q9BWS9	Chitinase domain-containing protein 1 OS=Homo sapiens OX=9606 GN=CHID1 PE=1 SV=1	3	1	1	1	393	44.9	8.63					1													3.09													1
O60664	Perilipin-3 OS=Homo sapiens OX=9606 GN=PLIN3 PE=1 SV=3	4	1	1	1	434	47	5.44													1													3.58													1
Q27J81	Inverted formin-2 OS=Homo sapiens OX=9606 GN=INF2 PE=1 SV=2	1	1	1	1	1249	135.5	5.38										1													3.06													1
Q96HD1	Protein disulfide isomerase CRELD1 OS=Homo sapiens OX=9606 GN=CRELD1 PE=1 SV=3	5	1	1	1	420	45.4	4.87					1													5.77													1
P05546	Heparin cofactor 2 OS=Homo sapiens OX=9606 GN=SERPIND1 PE=1 SV=3	3	2	2	2	499	57	6.9					1						1							2.36						0							1						1
Q00341	Vigilin OS=Homo sapiens OX=9606 GN=HDLBP PE=1 SV=2	2	2	2	2	1268	141.4	6.87					2													4.26													2
Q13155	Aminoacyl tRNA synthase complex-interacting multifunctional protein 2 OS=Homo sapiens OX=9606 GN=AIMP2 PE=1 SV=2	3	1	3	1	320	35.3	8.22				1	2												2.61	5.11												1	1
P48506	Glutamate--cysteine ligase catalytic subunit OS=Homo sapiens OX=9606 GN=GCLC PE=1 SV=2	2	1	1	1	637	72.7	6.09					1													4.56													1
Q96A33	Coiled-coil domain-containing protein 47 OS=Homo sapiens OX=9606 GN=CCDC47 PE=1 SV=1	3	1	1	1	483	55.8	4.87					1													3.48													1
Q9UMX5	Neudesin OS=Homo sapiens OX=9606 GN=NENF PE=1 SV=1	6	1	3	1	172	18.8	5.69	1						2							0						4.83							1						1
P68402	Platelet-activating factor acetylhydrolase IB subunit beta OS=Homo sapiens OX=9606 GN=PAFAH1B2 PE=1 SV=1	4	1	5	1	229	25.6	5.92			1							1			3			2.97							2.92			8.32			1							1			1
L0R6Q1	SLC35A4 upstream open reading frame protein OS=Homo sapiens OX=9606 GN=SLC35A4 PE=3 SV=1	11	1	2	1	103	11.1	8.1				1	1												3.53	2.14												1	1
P13611	Versican core protein OS=Homo sapiens OX=9606 GN=VCAN PE=1 SV=3	1	1	1	1	3396	372.6	4.51				1													5.46													1
Q9NW15	Anoctamin-10 OS=Homo sapiens OX=9606 GN=ANO10 PE=1 SV=2	2	1	1	1	660	76.3	7.4					1													3.53													1
Q6P1A2	Lysophospholipid acyltransferase 5 OS=Homo sapiens OX=9606 GN=LPCAT3 PE=1 SV=1	3	1	1	1	487	56	8.69			1													3.09													1
P04217	Alpha-1B-glycoprotein OS=Homo sapiens OX=9606 GN=A1BG PE=1 SV=4	2	1	3	1	495	54.2	5.86										1		2											3.49		6.93											1		1
Q9Y5L4	Mitochondrial import inner membrane translocase subunit Tim13 OS=Homo sapiens OX=9606 GN=TIMM13 PE=1 SV=1	12	1	1	1	95	10.5	8.18			1													2.71													1
Q9NUQ9	Protein FAM49B OS=Homo sapiens OX=9606 GN=FAM49B PE=1 SV=1	3	1	1	1	324	36.7	6.06										1													2.57													1
Q9Y426	C2 domain-containing protein 2 OS=Homo sapiens OX=9606 GN=C2CD2 PE=1 SV=2	3	1	1	1	696	75.5	6.92				1													5.46													1
Q99523	Sortilin OS=Homo sapiens OX=9606 GN=SORT1 PE=1 SV=3	2	1	2	1	831	92	5.74					2													5.55													1
Q96JJ7	Protein disulfide-isomerase TMX3 OS=Homo sapiens OX=9606 GN=TMX3 PE=1 SV=2	2	1	5	1	454	51.8	4.91	2			1	2									4.45			2.77	5.28									1			1	1
Q13126	S-methyl-5'-thioadenosine phosphorylase OS=Homo sapiens OX=9606 GN=MTAP PE=1 SV=2	7	1	2	1	283	31.2	7.18				1	1												4.65	3.52												1	1
Q9NR50	Translation initiation factor eIF-2B subunit gamma OS=Homo sapiens OX=9606 GN=EIF2B3 PE=1 SV=1	4	2	2	2	452	50.2	6.47					1		1											1.91		0											1		1
P03891	NADH-ubiquinone oxidoreductase chain 2 OS=Homo sapiens OX=9606 GN=MT-ND2 PE=1 SV=2	3	1	2	1	347	38.9	9.83			1							1						2.8							2.97						1							1
Q96KP1	Exocyst complex component 2 OS=Homo sapiens OX=9606 GN=EXOC2 PE=1 SV=1	2	1	2	1	924	104	6.9				1	1												2.52	4.38												1	1
O95394	Phosphoacetylglucosamine mutase OS=Homo sapiens OX=9606 GN=PGM3 PE=1 SV=1	2	1	3	1	542	59.8	6.25				2						1							5.89						2.97							1						1
P41091	Eukaryotic translation initiation factor 2 subunit 3 OS=Homo sapiens OX=9606 GN=EIF2S3 PE=1 SV=3	3	1	1	1	472	51.1	8.4				1													4.06													1
Q9HC38	Glyoxalase domain-containing protein 4 OS=Homo sapiens OX=9606 GN=GLOD4 PE=1 SV=1	4	1	1	1	313	34.8	5.6			1													3.33													1
Q9Y287	Integral membrane protein 2B OS=Homo sapiens OX=9606 GN=ITM2B PE=1 SV=1	4	1	1	1	266	30.3	5.14			1													2.64													1
P20962	Parathymosin OS=Homo sapiens OX=9606 GN=PTMS PE=1 SV=2	11	1	3	1	102	11.5	4.16				1	2												2.99	5.25												1	1
P48507	Glutamate--cysteine ligase regulatory subunit OS=Homo sapiens OX=9606 GN=GCLM PE=1 SV=1	4	1	3	1	274	30.7	6.02
Q9NP74	Palmdelphin OS=Homo sapiens OX=9606 GN=PALMD PE=1 SV=1	2	1	2	1	551	62.7	5.44							2													5.05													1
P13224	Platelet glycoprotein Ib beta chain OS=Homo sapiens OX=9606 GN=GP1BB PE=1 SV=1	5	1	1	1	206	21.7	9.31												1													2.7													1
Q9UH65	Switch-associated protein 70 OS=Homo sapiens OX=9606 GN=SWAP70 PE=1 SV=1	2	1	1	1	585	69	5.87				1													2.88													1
Q53TN4	Cytochrome b reductase 1 OS=Homo sapiens OX=9606 GN=CYBRD1 PE=1 SV=1	4	1	2	1	286	31.6	8.76											2													6.12													1
Q5J8M3	ER membrane protein complex subunit 4 OS=Homo sapiens OX=9606 GN=EMC4 PE=1 SV=2	7	1	1	1	183	20.1	8.62
O95445	Apolipoprotein M OS=Homo sapiens OX=9606 GN=APOM PE=1 SV=2	11	1	1	1	188	21.2	6.01					1													3.66													1
Q86VB7	Scavenger receptor cysteine-rich type 1 protein M130 OS=Homo sapiens OX=9606 GN=CD163 PE=1 SV=2	1	1	5	1	1156	125.4	5.95		2								1					5.4								3.45					1								1
Q9UHQ4	B-cell receptor-associated protein 29 OS=Homo sapiens OX=9606 GN=BCAP29 PE=1 SV=2	5	1	13	1	241	28.3	9.54		1									2				2.57									0				1									1
P00390	Glutathione reductase, mitochondrial OS=Homo sapiens OX=9606 GN=GSR PE=1 SV=2	2	1	1	1	522	56.2	8.5				1													3.24													1
P0DP03	Immunoglobulin heavy variable 3-30-5 OS=Homo sapiens OX=9606 GN=IGHV3-30-5 PE=3 SV=1	12	2	14	2	117	12.9	8.92			2					7		1			4			5.23					9.58		2.23			10.1			1					2		1			1
P56192	Methionine--tRNA ligase, cytoplasmic OS=Homo sapiens OX=9606 GN=MARS PE=1 SV=2	1	1	1	1	900	101.1	6.16				1													2.87													1
Q9UBC3-6	Isoform 6 of DNA (cytosine-5)-methyltransferase 3B OS=Homo sapiens OX=9606 GN=DNMT3B	3	1	20	1	845	94.6	7.77	13							6			1			41.14							21.54			3.07			1							1			1
P35030	Trypsin-3 OS=Homo sapiens OX=9606 GN=PRSS3 PE=1 SV=2	10	2	4	2	304	32.5	7.49				1	2			1									0	4.81			2.06									1	1			1
P26368	Splicing factor U2AF 65 kDa subunit OS=Homo sapiens OX=9606 GN=U2AF2 PE=1 SV=4	2	1	5	1	475	53.5	9.09	2	2												1.63	4.92												1	1
Q99766	ATP synthase subunit s, mitochondrial OS=Homo sapiens OX=9606 GN=DMAC2L PE=1 SV=3	6	1	1	1	215	24.9	7.56				1													3.65													1
P43034	Platelet-activating factor acetylhydrolase IB subunit alpha OS=Homo sapiens OX=9606 GN=PAFAH1B1 PE=1 SV=2	7	2	3	2	410	46.6	7.37					2								1					3.04								2.32					2								1
Q68EM7	Rho GTPase-activating protein 17 OS=Homo sapiens OX=9606 GN=ARHGAP17 PE=1 SV=1	2	1	1	1	881	95.4	7.62				1													3.23													1
Q13361	Microfibrillar-associated protein 5 OS=Homo sapiens OX=9606 GN=MFAP5 PE=1 SV=1	6	1	1	1	173	19.6	5.94			1													2.69													1
Q96EE3	Nucleoporin SEH1 OS=Homo sapiens OX=9606 GN=SEH1L PE=1 SV=3	6	1	2	1	360	39.6	8.09					2													7.7													1
O15068	Guanine nucleotide exchange factor DBS OS=Homo sapiens OX=9606 GN=MCF2L PE=1 SV=2	2	1	1	1	1137	128	6.43				1													3.84													1
Q9UBX5	Fibulin-5 OS=Homo sapiens OX=9606 GN=FBLN5 PE=1 SV=1	2	1	3	1	448	50.1	4.73			1						2							3.47						4.12							1						1
Q13409	Cytoplasmic dynein 1 intermediate chain 2 OS=Homo sapiens OX=9606 GN=DYNC1I2 PE=1 SV=3	2	1	1	1	638	71.4	5.2							1													3.03													1
P56378	ATP synthase subunit ATP5MPL, mitochondrial OS=Homo sapiens OX=9606 GN=ATP5MPL PE=1 SV=1	28	2	7	2	58	6.7	10.08							4	1			2									3.34	0			0									2	1			1
Q7L9B9	Endonuclease/exonuclease/phosphatase family domain-containing protein 1 OS=Homo sapiens OX=9606 GN=EEPD1 PE=1 SV=2	3	1	2	1	569	62.4	8.41					2													8.16													1
O75695	Protein XRP2 OS=Homo sapiens OX=9606 GN=RP2 PE=1 SV=4	3	1	1	1	350	39.6	5.12										1													2.7													1
Q9UII2	ATPase inhibitor, mitochondrial OS=Homo sapiens OX=9606 GN=ATP5IF1 PE=1 SV=1	10	1	1	1	106	12.2	9.35			1													4.89													1
Q07092	Collagen alpha-1(XVI) chain OS=Homo sapiens OX=9606 GN=COL16A1 PE=1 SV=2	2	2	3	2	1604	157.7	7.84				2	1												6.73	0												1	1
P41159	Leptin OS=Homo sapiens OX=9606 GN=LEP PE=1 SV=1	11	1	1	1	167	18.6	6.37									1													2.59													1
Q6UY14	ADAMTS-like protein 4 OS=Homo sapiens OX=9606 GN=ADAMTSL4 PE=1 SV=2	1	1	1	1	1074	116.5	8.34			1													2.61													1
Q9Y262	Eukaryotic translation initiation factor 3 subunit L OS=Homo sapiens OX=9606 GN=EIF3L PE=1 SV=1	3	1	1	1	564	66.7	6.34					1													3.84													1
O95298	NADH dehydrogenase [ubiquinone] 1 subunit C2 OS=Homo sapiens OX=9606 GN=NDUFC2 PE=1 SV=1	13	2	3	2	119	14.2	8.98							2				1									1.79				2.03									2				1
Q12906	Interleukin enhancer-binding factor 3 OS=Homo sapiens OX=9606 GN=ILF3 PE=1 SV=3	1	1	1	1	894	95.3	8.76					1													3.43													1
P34913	Bifunctional epoxide hydrolase 2 OS=Homo sapiens OX=9606 GN=EPHX2 PE=1 SV=2	2	1	1	1	555	62.6	6.28													1													2.51													1
Q00577	Transcriptional activator protein Pur-alpha OS=Homo sapiens OX=9606 GN=PURA PE=1 SV=2	3	1	1	1	322	34.9	6.44				1													4.31													1
P61960	Ubiquitin-fold modifier 1 OS=Homo sapiens OX=9606 GN=UFM1 PE=1 SV=1	18	1	1	1	85	9.1	9.31													1													2.55													1
P23458	Tyrosine-protein kinase JAK1 OS=Homo sapiens OX=9606 GN=JAK1 PE=1 SV=2	1	1	1	1	1154	133.2	7.55					1													2.66													1
P48556	26S proteasome non-ATPase regulatory subunit 8 OS=Homo sapiens OX=9606 GN=PSMD8 PE=1 SV=2	5	2	4	2	350	39.6	9.7					1						3							0						0							1						1
P38606	V-type proton ATPase catalytic subunit A OS=Homo sapiens OX=9606 GN=ATP6V1A PE=1 SV=2	2	1	1	1	617	68.3	5.52										1													3.33													1
Q9H1E5	Thioredoxin-related transmembrane protein 4 OS=Homo sapiens OX=9606 GN=TMX4 PE=1 SV=1	4	1	2	1	349	38.9	4.37					2													5.08													1
P62280	40S ribosomal protein S11 OS=Homo sapiens OX=9606 GN=RPS11 PE=1 SV=3	6	1	4	1	158	18.4	10.3								1			3										0			1.81										1			1
Q5JTV8	Torsin-1A-interacting protein 1 OS=Homo sapiens OX=9606 GN=TOR1AIP1 PE=1 SV=2	2	1	1	1	583	66.2	8.18							1													2.18													1
P02786	Transferrin receptor protein 1 OS=Homo sapiens OX=9606 GN=TFRC PE=1 SV=2	1	1	1	1	760	84.8	6.61					1													2.11													1
O94919	Endonuclease domain-containing 1 protein OS=Homo sapiens OX=9606 GN=ENDOD1 PE=1 SV=2	4	1	1	1	500	55	5.71					1													4.31													1
O94760	N(G),N(G)-dimethylarginine dimethylaminohydrolase 1 OS=Homo sapiens OX=9606 GN=DDAH1 PE=1 SV=3	8	2	2	1	285	31.1	5.81			1								1					2.54								0					1								1
Q9UBQ0	Vacuolar protein sorting-associated protein 29 OS=Homo sapiens OX=9606 GN=VPS29 PE=1 SV=1	13	1	1	1	182	20.5	6.79				1													4.27													1
Q8IVI9	Nostrin OS=Homo sapiens OX=9606 GN=NOSTRIN PE=1 SV=2	2	1	2	1	506	57.6	8.97		1													2.06													1
P59665	Neutrophil defensin 1 OS=Homo sapiens OX=9606 GN=DEFA1 PE=1 SV=1	11	1	1	1	94	10.2	6.99												1													3.43													1
Q96CN7	Isochorismatase domain-containing protein 1 OS=Homo sapiens OX=9606 GN=ISOC1 PE=1 SV=3	5	1	1	1	298	32.2	7.39				1													2.71													1
Q9BTZ2	Dehydrogenase/reductase SDR family member 4 OS=Homo sapiens OX=9606 GN=DHRS4 PE=1 SV=3	3	1	1	1	278	29.5	8.56				1													2.76													1
Q8TD19	Serine/threonine-protein kinase Nek9 OS=Homo sapiens OX=9606 GN=NEK9 PE=1 SV=2	2	1	2	1	979	107.1	5.74		1						1							2.91						2.24							1						1
Q9P016	Thymocyte nuclear protein 1 OS=Homo sapiens OX=9606 GN=THYN1 PE=1 SV=1	8	2	2	2	225	25.7	9.25				2													4.86													2
Q16563	Synaptophysin-like protein 1 OS=Homo sapiens OX=9606 GN=SYPL1 PE=1 SV=1	4	1	2	1	259	28.5	8.43											2													0													1
Q9UHA4	Ragulator complex protein LAMTOR3 OS=Homo sapiens OX=9606 GN=LAMTOR3 PE=1 SV=1	8	1	2	1	124	13.6	7.34			2													5.22													1
P46821	Microtubule-associated protein 1B OS=Homo sapiens OX=9606 GN=MAP1B PE=1 SV=2	1	1	1	1	2468	270.5	4.81													1													2.43													1
Q5JRX3	Presequence protease, mitochondrial OS=Homo sapiens OX=9606 GN=PITRM1 PE=1 SV=3	1	1	1	1	1037	117.3	6.92				1													2.95													1
Q01955	Collagen alpha-3(IV) chain OS=Homo sapiens OX=9606 GN=COL4A3 PE=1 SV=3	1	1	4	1	1670	161.7	9.16							1	1		2										2.38	2.01		4.59										1	1		1
O15260	Surfeit locus protein 4 OS=Homo sapiens OX=9606 GN=SURF4 PE=1 SV=3	4	1	6	1	269	30.4	7.78							2			3										4.61			7.39										1			1
Q9NRZ7	1-acyl-sn-glycerol-3-phosphate acyltransferase gamma OS=Homo sapiens OX=9606 GN=AGPAT3 PE=1 SV=1	3	1	1	1	376	43.4	8.72					1													2.62													1
P49720	Proteasome subunit beta type-3 OS=Homo sapiens OX=9606 GN=PSMB3 PE=1 SV=2	8	1	1	1	205	22.9	6.55				1													4.71													1
Q9HBL7	Plasminogen receptor (KT) OS=Homo sapiens OX=9606 GN=PLGRKT PE=1 SV=1	7	1	3	1	147	17.2	9.58							1					1								0					2.34								1					1
P62841	40S ribosomal protein S15 OS=Homo sapiens OX=9606 GN=RPS15 PE=1 SV=2	19	1	1	1	145	17	10.39				1													4.44													1
P31151	Protein S100-A7 OS=Homo sapiens OX=9606 GN=S100A7 PE=1 SV=4	11	1	1	1	101	11.5	6.77		1													2.68													1
O43677	NADH dehydrogenase [ubiquinone] 1 subunit C1, mitochondrial OS=Homo sapiens OX=9606 GN=NDUFC1 PE=1 SV=1	20	1	1	1	76	8.7	10.2					1													4.01													1
Q9Y2Z9	Ubiquinone biosynthesis monooxygenase COQ6, mitochondrial OS=Homo sapiens OX=9606 GN=COQ6 PE=1 SV=2	2	1	1	1	468	50.8	7.3			1													2.98													1
Q96PE7	Methylmalonyl-CoA epimerase, mitochondrial OS=Homo sapiens OX=9606 GN=MCEE PE=1 SV=1	8	1	1	1	176	18.7	9.09				1													2.95													1
Q6Q788	Apolipoprotein A-V OS=Homo sapiens OX=9606 GN=APOA5 PE=1 SV=1	4	1	1	1	366	41.2	6.43			1													3.92													1
Q02161	Blood group Rh(D) polypeptide OS=Homo sapiens OX=9606 GN=RHD PE=1 SV=3	2	1	7	1	417	45.2	8.5					2					1		4						4.08					1.89		8.21						1					1		1
Q9Y251	Heparanase OS=Homo sapiens OX=9606 GN=HPSE PE=1 SV=2	3	1	1	1	543	61.1	9.28												1													2.96													1
P14780	Matrix metalloproteinase-9 OS=Homo sapiens OX=9606 GN=MMP9 PE=1 SV=3	2	1	3	1	707	78.4	6.06												3													7.55													1
P00491	Purine nucleoside phosphorylase OS=Homo sapiens OX=9606 GN=PNP PE=1 SV=2	4	1	1	1	289	32.1	6.95			1													2.88													1
P02775	Platelet basic protein OS=Homo sapiens OX=9606 GN=PPBP PE=1 SV=3	7	1	2	1	128	13.9	8.79												2													4.52													1
Q15393	Splicing factor 3B subunit 3 OS=Homo sapiens OX=9606 GN=SF3B3 PE=1 SV=4	1	1	1	1	1217	135.5	5.26					1													2.43													1
Q6EEV6	Small ubiquitin-related modifier 4 OS=Homo sapiens OX=9606 GN=SUMO4 PE=1 SV=2	13	1	6	1	95	10.7	7.18			1				1				3		1			3.21				1.66				6.6		2.1			1				1				1		1
P13987	CD59 glycoprotein OS=Homo sapiens OX=9606 GN=CD59 PE=1 SV=1	6	1	21	1	128	14.2	6.48	1		2					3	2	3	7	2	1	1.84		4.8					7.68	1.67	5.77	16.95	3.84	2.24	1		1					1	1	1	1	1	1
P08253	72 kDa type IV collagenase OS=Homo sapiens OX=9606 GN=MMP2 PE=1 SV=2	1	1	2	1	660	73.8	5.47				2													5.3													1
Q9NY15	Stabilin-1 OS=Homo sapiens OX=9606 GN=STAB1 PE=1 SV=3	0	1	2	1	2570	275.3	6.49				1						1							2.66						0							1						1
Q96KF7	Small integral membrane protein 8 OS=Homo sapiens OX=9606 GN=SMIM8 PE=1 SV=2	15	1	1	1	97	11.1	9.26					1													2.05													1
Q8NBJ7	Inactive C-alpha-formylglycine-generating enzyme 2 OS=Homo sapiens OX=9606 GN=SUMF2 PE=1 SV=2	4	1	1	1	301	33.8	8			1													3.48													1
P51608	Methyl-CpG-binding protein 2 OS=Homo sapiens OX=9606 GN=MECP2 PE=1 SV=1	3	1	1	1	486	52.4	9.95				1													3.4													1
P27169	Serum paraoxonase/arylesterase 1 OS=Homo sapiens OX=9606 GN=PON1 PE=1 SV=3	3	1	1	1	355	39.7	5.22										1													2.26													1
P47914	60S ribosomal protein L29 OS=Homo sapiens OX=9606 GN=RPL29 PE=1 SV=2	9	1	1	1	159	17.7	11.66							1													2.5													1
P12955	Xaa-Pro dipeptidase OS=Homo sapiens OX=9606 GN=PEPD PE=1 SV=3	2	1	1	1	493	54.5	6				1													2.75													1
Q99969	Retinoic acid receptor responder protein 2 OS=Homo sapiens OX=9606 GN=RARRES2 PE=1 SV=1	7	1	2	1	163	18.6	9.09				2													4.8													1
O00186	Syntaxin-binding protein 3 OS=Homo sapiens OX=9606 GN=STXBP3 PE=1 SV=2	2	1	2	1	592	67.7	7.8							1						1							1.9						2.49							1						1
P21589	5'-nucleotidase OS=Homo sapiens OX=9606 GN=NT5E PE=1 SV=1	3	1	1	1	574	63.3	7.03					1													2.62													1
Q9GZT3	SRA stem-loop-interacting RNA-binding protein, mitochondrial OS=Homo sapiens OX=9606 GN=SLIRP PE=1 SV=1	9	1	1	1	109	12.3	10.24							1													2.89													1
Q9H2D6	TRIO and F-actin-binding protein OS=Homo sapiens OX=9606 GN=TRIOBP PE=1 SV=3	0	1	1	1	2365	261.2	8.48											1													0													1
O95674	Phosphatidate cytidylyltransferase 2 OS=Homo sapiens OX=9606 GN=CDS2 PE=1 SV=1	3	1	5	1	445	51.4	7.09								3			2										5.87			2.02										1			1
O43708	Maleylacetoacetate isomerase OS=Homo sapiens OX=9606 GN=GSTZ1 PE=1 SV=3	6	1	1	1	216	24.2	8.54				1													3.39													1
Q15046	Lysine--tRNA ligase OS=Homo sapiens OX=9606 GN=KARS PE=1 SV=3	2	1	2	1	597	68	6.35				2													6.6													1
Q9NVH6	Trimethyllysine dioxygenase, mitochondrial OS=Homo sapiens OX=9606 GN=TMLHE PE=1 SV=1	5	1	1	1	421	49.5	7.72					1													5.45													1
P61513	60S ribosomal protein L37a OS=Homo sapiens OX=9606 GN=RPL37A PE=1 SV=2	20	1	1	1	92	10.3	10.43					1													3.14													1
P51665	26S proteasome non-ATPase regulatory subunit 7 OS=Homo sapiens OX=9606 GN=PSMD7 PE=1 SV=2	4	1	1	1	324	37	6.77					1													2.63													1
A0A075B767	Peptidyl-prolyl cis-trans isomerase A-like 4H OS=Homo sapiens OX=9606 GN=PPIAL4H PE=3 SV=1	21	2	12	1	164	18.2	9.06			1			1	4		1	1	2		2			1.92			0	3.4		0	0	0		2.43			1			1	1		1	1	1		2
Q9UKU7	Isobutyryl-CoA dehydrogenase, mitochondrial OS=Homo sapiens OX=9606 GN=ACAD8 PE=1 SV=1	2	1	5	1	415	45	7.85		5													5.72													1
Q7L1Q6-2	Isoform 2 of Basic leucine zipper and W2 domain-containing protein 1 OS=Homo sapiens OX=9606 GN=BZW1	6	2	2	2	353	40.5	6.46			1		1											0		2.19											1		1
P06331	Immunoglobulin heavy variable 4-34 OS=Homo sapiens OX=9606 GN=IGHV4-34 PE=1 SV=2	9	1	2	1	123	13.8	9.33					2													5.66													1
P20292	Arachidonate 5-lipoxygenase-activating protein OS=Homo sapiens OX=9606 GN=ALOX5AP PE=1 SV=2	5	1	1	1	161	18.1	8.44											1													2.32													1
Q15843	NEDD8 OS=Homo sapiens OX=9606 GN=NEDD8 PE=1 SV=1	14	1	1	1	81	9.1	8.43	1													0													1
Q15052	Rho guanine nucleotide exchange factor 6 OS=Homo sapiens OX=9606 GN=ARHGEF6 PE=1 SV=2	1	1	1	1	776	87.4	6.05				1													2.31													1
P06681	Complement C2 OS=Homo sapiens OX=9606 GN=C2 PE=1 SV=2	1	1	1	1	752	83.2	7.42													1													2.45													1
Q07065	Cytoskeleton-associated protein 4 OS=Homo sapiens OX=9606 GN=CKAP4 PE=1 SV=2	2	1	3	1	602	66	5.92		2													5.68													1
Q9UEW8	STE20/SPS1-related proline-alanine-rich protein kinase OS=Homo sapiens OX=9606 GN=STK39 PE=1 SV=3	2	1	1	1	545	59.4	6.29					1													2.66													1
Q5T4S7	E3 ubiquitin-protein ligase UBR4 OS=Homo sapiens OX=9606 GN=UBR4 PE=1 SV=1	0	1	2	1	5183	573.5	6.04					2													5.01													1
O60568	Multifunctional procollagen lysine hydroxylase and glycosyltransferase LH3 OS=Homo sapiens OX=9606 GN=PLOD3 PE=1 SV=1	2	1	2	1	738	84.7	6.05				2													6.72													1
Q9H4F8	SPARC-related modular calcium-binding protein 1 OS=Homo sapiens OX=9606 GN=SMOC1 PE=1 SV=1	2	1	1	1	434	48.1	8.22				1													2.1													1
Q8N0U8	Vitamin K epoxide reductase complex subunit 1-like protein 1 OS=Homo sapiens OX=9606 GN=VKORC1L1 PE=1 SV=2	6	1	2	1	176	19.8	9.13							2													3.8													1
Q9HB90	Ras-related GTP-binding protein C OS=Homo sapiens OX=9606 GN=RRAGC PE=1 SV=1	2	1	3	1	399	44.2	5.1				1			1			1							2.33			2.01			1.78							1			1			1
P41218	Myeloid cell nuclear differentiation antigen OS=Homo sapiens OX=9606 GN=MNDA PE=1 SV=1	6	1	1	1	407	45.8	9.76												1													3.24													1
Q9H061	Transmembrane protein 126A OS=Homo sapiens OX=9606 GN=TMEM126A PE=1 SV=1	5	1	1	1	195	21.5	9.26					1													2.01													1
P02748	Complement component C9 OS=Homo sapiens OX=9606 GN=C9 PE=1 SV=2	2	1	4	1	559	63.1	5.59										2			2										1.63			4.19										1			1
P43307	Translocon-associated protein subunit alpha OS=Homo sapiens OX=9606 GN=SSR1 PE=1 SV=3	3	1	4	1	286	32.2	4.49	1		1				1				1			1.62		1.84				0				0			1		1				1				1
Q13505	Metaxin-1 OS=Homo sapiens OX=9606 GN=MTX1 PE=1 SV=3	3	1	2	1	466	51.4	9.79					2													5.15													1
P51151	Ras-related protein Rab-9A OS=Homo sapiens OX=9606 GN=RAB9A PE=1 SV=1	8	1	1	1	201	22.8	5.47					1													3.09													1
Q9H479	Fructosamine-3-kinase OS=Homo sapiens OX=9606 GN=FN3K PE=1 SV=1	6	1	2	1	309	35.1	7.55					2													2.76													1
P62495	Eukaryotic peptide chain release factor subunit 1 OS=Homo sapiens OX=9606 GN=ETF1 PE=1 SV=3	2	1	3	1	437	49	5.71								2			1										4.06			0										1			1
Q9UQ80	Proliferation-associated protein 2G4 OS=Homo sapiens OX=9606 GN=PA2G4 PE=1 SV=3	3	1	1	1	394	43.8	6.55													1													2.14													1
Q9H7C9	Mth938 domain-containing protein OS=Homo sapiens OX=9606 GN=AAMDC PE=1 SV=1	7	1	1	1	122	13.3	8.46													1													2.69													1
P35606	Coatomer subunit beta' OS=Homo sapiens OX=9606 GN=COPB2 PE=1 SV=2	1	1	1	1	906	102.4	5.27		1													1.98													1
Q9Y5M8	Signal recognition particle receptor subunit beta OS=Homo sapiens OX=9606 GN=SRPRB PE=1 SV=3	4	1	3	1	271	29.7	9.04				2	1												4.38	2.56												1	1
P28074	Proteasome subunit beta type-5 OS=Homo sapiens OX=9606 GN=PSMB5 PE=1 SV=3	4	1	1	1	263	28.5	6.92					1													2.62													1
O43674	NADH dehydrogenase [ubiquinone] 1 beta subcomplex subunit 5, mitochondrial OS=Homo sapiens OX=9606 GN=NDUFB5 PE=1 SV=1	6	1	2	1	189	21.7	9.63			1	1												1.97	3.13												1	1
O75208	Ubiquinone biosynthesis protein COQ9, mitochondrial OS=Homo sapiens OX=9606 GN=COQ9 PE=1 SV=1	5	1	1	1	318	35.5	5.94													1													2.53													1
Q15691	Microtubule-associated protein RP/EB family member 1 OS=Homo sapiens OX=9606 GN=MAPRE1 PE=1 SV=3	3	1	1	1	268	30	5.14											1													0													1
Q8WUY1	Protein THEM6 OS=Homo sapiens OX=9606 GN=THEM6 PE=1 SV=2	4	1	2	1	208	23.9	9.55							2													4.32													1
P61601	Neurocalcin-delta OS=Homo sapiens OX=9606 GN=NCALD PE=1 SV=2	4	1	1	1	193	22.2	5.35				1													2.44													1
Q7RTS7	Keratin, type II cytoskeletal 74 OS=Homo sapiens OX=9606 GN=KRT74 PE=1 SV=2	4	2	6	1	529	57.8	7.71				1			3						1				0			6.31						0				1			1						1
Q9UEY8	Gamma-adducin OS=Homo sapiens OX=9606 GN=ADD3 PE=1 SV=1	2	1	2	1	706	79.1	6.32		2													0													1
O95159	Zinc finger protein-like 1 OS=Homo sapiens OX=9606 GN=ZFPL1 PE=1 SV=2	3	1	2	1	310	34.1	8.07
Q86UD1	Out at first protein homolog OS=Homo sapiens OX=9606 GN=OAF PE=2 SV=1	3	1	2	1	273	30.7	6.84			1	1												2.1	2.41												1	1
Q86Y39	NADH dehydrogenase [ubiquinone] 1 alpha subcomplex subunit 11 OS=Homo sapiens OX=9606 GN=NDUFA11 PE=1 SV=3	11	1	1	1	141	14.8	8.72										1													3.2													1
Q8NBJ5	Procollagen galactosyltransferase 1 OS=Homo sapiens OX=9606 GN=COLGALT1 PE=1 SV=1	2	1	1	1	622	71.6	7.31										1													2.36													1
P25686	DnaJ homolog subfamily B member 2 OS=Homo sapiens OX=9606 GN=DNAJB2 PE=1 SV=3	4	1	1	1	324	35.6	5.95
Q6UVK1	Chondroitin sulfate proteoglycan 4 OS=Homo sapiens OX=9606 GN=CSPG4 PE=1 SV=2	0	1	2	1	2322	250.4	5.47		2													4.19													1
P51857	Aldo-keto reductase family 1 member D1 OS=Homo sapiens OX=9606 GN=AKR1D1 PE=1 SV=1	3	1	5	1	326	37.4	7.5							2						3							4.54						6.15							1						1
Q9H7Z7	Prostaglandin E synthase 2 OS=Homo sapiens OX=9606 GN=PTGES2 PE=1 SV=1	3	1	1	1	377	41.9	9.16							1													2.25													1
Q9NSB4	Keratin, type II cuticular Hb2 OS=Homo sapiens OX=9606 GN=KRT82 PE=3 SV=3	1	1	6	1	513	56.6	6.74		3					1				1				5.83					2				1.94				1					1				1
P98082	Disabled homolog 2 OS=Homo sapiens OX=9606 GN=DAB2 PE=1 SV=3	1	1	1	1	770	82.4	5.53				1													2.3													1
O00748	Cocaine esterase OS=Homo sapiens OX=9606 GN=CES2 PE=1 SV=1	2	1	1	1	559	61.8	6.1				1													3.44													1
Q15417	Calponin-3 OS=Homo sapiens OX=9606 GN=CNN3 PE=1 SV=1	3	1	1	1	329	36.4	6.05													1													2.6													1
P21953	2-oxoisovalerate dehydrogenase subunit beta, mitochondrial OS=Homo sapiens OX=9606 GN=BCKDHB PE=1 SV=2	2	1	1	1	392	43.1	6.29											1													0													1
P48061	Stromal cell-derived factor 1 OS=Homo sapiens OX=9606 GN=CXCL12 PE=1 SV=1	9	1	1	1	93	10.7	9.88				1													2.18													1
Q86UU1	Pleckstrin homology-like domain family B member 1 OS=Homo sapiens OX=9606 GN=PHLDB1 PE=1 SV=1	2	1	1	1	1377	151.1	8.63					1													4.79													1
O75533	Splicing factor 3B subunit 1 OS=Homo sapiens OX=9606 GN=SF3B1 PE=1 SV=3	1	1	3	1	1304	145.7	7.09				2									1				5.09									0				1									1
P51687	Sulfite oxidase, mitochondrial OS=Homo sapiens OX=9606 GN=SUOX PE=1 SV=2	2	1	1	1	545	60.2	6.11											1													1.68													1
Q15198	Platelet-derived growth factor receptor-like protein OS=Homo sapiens OX=9606 GN=PDGFRL PE=1 SV=1	3	1	1	1	375	41.8	8.5										1													1.8													1
P07602	Prosaposin OS=Homo sapiens OX=9606 GN=PSAP PE=1 SV=2	2	1	2	1	524	58.1	5.17			1	1												2.83	1.98												1	1
P61201	COP9 signalosome complex subunit 2 OS=Homo sapiens OX=9606 GN=COPS2 PE=1 SV=1	3	1	1	1	443	51.6	5.53										1													2.33													1
P28289	Tropomodulin-1 OS=Homo sapiens OX=9606 GN=TMOD1 PE=1 SV=1	3	1	1	1	359	40.5	5.1												1													2.98													1
P30419	Glycylpeptide N-tetradecanoyltransferase 1 OS=Homo sapiens OX=9606 GN=NMT1 PE=1 SV=2	4	1	1	1	496	56.8	7.8					1													3.4													1
O95302	Peptidyl-prolyl cis-trans isomerase FKBP9 OS=Homo sapiens OX=9606 GN=FKBP9 PE=1 SV=2	4	2	2	2	570	63	5.08											1													0													1
P13727	Bone marrow proteoglycan OS=Homo sapiens OX=9606 GN=PRG2 PE=1 SV=2	4	1	1	1	222	25.2	6.76												1													3.28													1
Q13387	C-Jun-amino-terminal kinase-interacting protein 2 OS=Homo sapiens OX=9606 GN=MAPK8IP2 PE=1 SV=2	2	1	15	1	824	87.9	4.46	7							7			1			24.03							28.72			2.82			1							1			1
O96008	Mitochondrial import receptor subunit TOM40 homolog OS=Homo sapiens OX=9606 GN=TOMM40 PE=1 SV=1	3	1	1	1	361	37.9	7.25			1													2.88													1
Q93008-1	Isoform 2 of Probable ubiquitin carboxyl-terminal hydrolase FAF-X OS=Homo sapiens OX=9606 GN=USP9X	1	1	7	1	2554	290.3	5.8	1	1	1			1	2						1	2.44	3.49	2.68			2.16	5.62						3.29	1	1	1			1	1						1
P01591	Immunoglobulin J chain OS=Homo sapiens OX=9606 GN=JCHAIN PE=1 SV=4	8	1	1	1	159	18.1	5.24			1													3.59													1
Q9NYJ8	TGF-beta-activated kinase 1 and MAP3K7-binding protein 2 OS=Homo sapiens OX=9606 GN=TAB2 PE=1 SV=1	1	1	10	1	693	76.4	8.54		3					3			2	1		1		7.9					8			4.7	1.64		2.85		1					1			1	1		1
O00410	Importin-5 OS=Homo sapiens OX=9606 GN=IPO5 PE=1 SV=4	1	1	1	1	1097	123.6	4.94										1													2.26													1
P08246	Neutrophil elastase OS=Homo sapiens OX=9606 GN=ELANE PE=1 SV=1	4	1	2	1	267	28.5	9.35												2													4.53													1
Q9H444	Charged multivesicular body protein 4b OS=Homo sapiens OX=9606 GN=CHMP4B PE=1 SV=1	4	1	1	1	224	24.9	4.82											1													1.84													1
Q4G0P3	Hydrocephalus-inducing protein homolog OS=Homo sapiens OX=9606 GN=HYDIN PE=1 SV=3	0	1	3	1	5121	575.5	6.06											2													0													1
P43251	Biotinidase OS=Homo sapiens OX=9606 GN=BTD PE=1 SV=2	3	1	1	1	543	61.1	6.25					1													3.25													1
O00469	Procollagen-lysine,2-oxoglutarate 5-dioxygenase 2 OS=Homo sapiens OX=9606 GN=PLOD2 PE=1 SV=2	2	1	1	1	737	84.6	6.71				1													2.7													1
P55061	Bax inhibitor 1 OS=Homo sapiens OX=9606 GN=TMBIM6 PE=1 SV=2	3	1	1	1	237	26.5	8.54										1													2.46													1
Q86WA6	Valacyclovir hydrolase OS=Homo sapiens OX=9606 GN=BPHL PE=1 SV=1	3	1	1	1	291	32.5	9.14			1													2.33													1
P06865	Beta-hexosaminidase subunit alpha OS=Homo sapiens OX=9606 GN=HEXA PE=1 SV=2	2	1	1	1	529	60.7	5.16					1													2.62													1
Q15233	Non-POU domain-containing octamer-binding protein OS=Homo sapiens OX=9606 GN=NONO PE=1 SV=4	2	1	1	1	471	54.2	8.95			1													2.16													1
P60228	Eukaryotic translation initiation factor 3 subunit E OS=Homo sapiens OX=9606 GN=EIF3E PE=1 SV=1	2	1	6	1	445	52.2	6.04		3									2				0									0				1									1
Q15370	Elongin-B OS=Homo sapiens OX=9606 GN=ELOB PE=1 SV=1	7	1	8	1	118	13.1	4.88		2													1.97													1
Q9UQR0	Sex comb on midleg-like protein 2 OS=Homo sapiens OX=9606 GN=SCML2 PE=1 SV=1	3	1	15	1	700	77.2	8.54		2		2	1		7			1					2.28		4.88	2.64		6.56			2.28					1		1	1		1			1
Q14956	Transmembrane glycoprotein NMB OS=Homo sapiens OX=9606 GN=GPNMB PE=1 SV=2	2	1	1	1	572	63.9	6.64			1													1.75													1
O94901	SUN domain-containing protein 1 OS=Homo sapiens OX=9606 GN=SUN1 PE=1 SV=3	1	1	1	1	812	90	7.08		1													3.11													1
P62314	Small nuclear ribonucleoprotein Sm D1 OS=Homo sapiens OX=9606 GN=SNRPD1 PE=1 SV=1	18	1	1	1	119	13.3	11.56					1													4.09													1
Q9H488	GDP-fucose protein O-fucosyltransferase 1 OS=Homo sapiens OX=9606 GN=POFUT1 PE=1 SV=1	3	1	1	1	388	43.9	8.53													1													0													1
P30533	Alpha-2-macroglobulin receptor-associated protein OS=Homo sapiens OX=9606 GN=LRPAP1 PE=1 SV=1	2	1	1	1	357	41.4	8.78		1													1.68													1
P24311	Cytochrome c oxidase subunit 7B, mitochondrial OS=Homo sapiens OX=9606 GN=COX7B PE=1 SV=2	10	1	2	1	80	9.2	10.27											2													5.15													1
O95210	Starch-binding domain-containing protein 1 OS=Homo sapiens OX=9606 GN=STBD1 PE=1 SV=1	2	1	2	1	358	39	5.73							1				1									2.38				1.82									1				1
P35637	RNA-binding protein FUS OS=Homo sapiens OX=9606 GN=FUS PE=1 SV=1	2	1	4	1	526	53.4	9.36			1				2				1					2.25				3.7				0					1				1				1
P36404	ADP-ribosylation factor-like protein 2 OS=Homo sapiens OX=9606 GN=ARL2 PE=1 SV=4	5	1	3	1	184	20.9	6.34	1							1			1			0							0			0			1							1			1
P05198	Eukaryotic translation initiation factor 2 subunit 1 OS=Homo sapiens OX=9606 GN=EIF2S1 PE=1 SV=3	3	1	1	1	315	36.1	5.08							1													1.97													1
Q9BZF9	Uveal autoantigen with coiled-coil domains and ankyrin repeats OS=Homo sapiens OX=9606 GN=UACA PE=1 SV=2	1	1	1	1	1416	162.4	7.03					1													2.47													1
P54136	Arginine--tRNA ligase, cytoplasmic OS=Homo sapiens OX=9606 GN=RARS PE=1 SV=2	2	1	2	1	660	75.3	6.68					1								1					2.29								0					1								1
Q7KZ85	Transcription elongation factor SPT6 OS=Homo sapiens OX=9606 GN=SUPT6H PE=1 SV=2	1	1	14	1	1726	198.9	4.91	1		1				1			1	5	1	4	0		2.3				2.21			2.28	9.58	2.42	8.94	1		1				1			1	1	1	1
Q15041	ADP-ribosylation factor-like protein 6-interacting protein 1 OS=Homo sapiens OX=9606 GN=ARL6IP1 PE=1 SV=2	5	1	1	1	203	23.3	9.32							1													2.62													1
Q4KWH8	1-phosphatidylinositol 4,5-bisphosphate phosphodiesterase eta-1 OS=Homo sapiens OX=9606 GN=PLCH1 PE=1 SV=1	0	1	1	1	1693	189.1	7.74				1													2.41													1
P55060	Exportin-2 OS=Homo sapiens OX=9606 GN=CSE1L PE=1 SV=3	1	1	3	1	971	110.3	5.77
Q9NZ43	Vesicle transport protein USE1 OS=Homo sapiens OX=9606 GN=USE1 PE=1 SV=2	4	1	1	1	259	29.4	9.07		1													1.9													1
Q8N4H5	Mitochondrial import receptor subunit TOM5 homolog OS=Homo sapiens OX=9606 GN=TOMM5 PE=1 SV=1	20	1	1	1	51	6	9.7				1													2.79													1
P49207	60S ribosomal protein L34 OS=Homo sapiens OX=9606 GN=RPL34 PE=1 SV=3	8	1	3	1	117	13.3	11.47							2						1							4.93						2.84							1						1
Q13404	Ubiquitin-conjugating enzyme E2 variant 1 OS=Homo sapiens OX=9606 GN=UBE2V1 PE=1 SV=2	6	1	1	1	147	16.5	7.93											1													1.67													1
Q8N9N7	Leucine-rich repeat-containing protein 57 OS=Homo sapiens OX=9606 GN=LRRC57 PE=1 SV=1	5	1	1	1	239	26.7	8.43													1													1.84													1
Q9Y6R9	Coiled-coil domain-containing protein 61 OS=Homo sapiens OX=9606 GN=CCDC61 PE=1 SV=3	3	1	6	1	512	57.3	10.27	5							1						0							0						1							1
Q9NSD9	Phenylalanine--tRNA ligase beta subunit OS=Homo sapiens OX=9606 GN=FARSB PE=1 SV=3	2	1	1	1	589	66.1	6.84													1													2.66													1
Q8N766	ER membrane protein complex subunit 1 OS=Homo sapiens OX=9606 GN=EMC1 PE=1 SV=1	1	1	1	1	993	111.7	7.66							1													2.39													1
Q86UT6	NLR family member X1 OS=Homo sapiens OX=9606 GN=NLRX1 PE=1 SV=1	1	1	2	1	975	107.5	7.37				2													3.93													1
P14207	Folate receptor beta OS=Homo sapiens OX=9606 GN=FOLR2 PE=1 SV=4	4	1	1	1	255	29.3	7.53												1													2.21													1
Q49A26	Putative oxidoreductase GLYR1 OS=Homo sapiens OX=9606 GN=GLYR1 PE=1 SV=4	3	1	1	1	553	60.5	9.17					1													2.76													1
P10176	Cytochrome c oxidase subunit 8A, mitochondrial OS=Homo sapiens OX=9606 GN=COX8A PE=1 SV=2	13	1	2	1	69	7.6	10.24											2													4.06													1
P02788	Lactotransferrin OS=Homo sapiens OX=9606 GN=LTF PE=1 SV=6	2	1	1	1	710	78.1	8.12												1													2.72													1
Q9BQI0	Allograft inflammatory factor 1-like OS=Homo sapiens OX=9606 GN=AIF1L PE=1 SV=1	5	1	2	1	150	17.1	7.2				2													1.78													1
Q9Y3B3	Transmembrane emp24 domain-containing protein 7 OS=Homo sapiens OX=9606 GN=TMED7 PE=1 SV=2	5	1	2	1	224	25.2	6.89					2													5.32													1
Q6P9H4	Connector enhancer of kinase suppressor of ras 3 OS=Homo sapiens OX=9606 GN=CNKSR3 PE=1 SV=1	1	1	1	1	555	61.9	8.73									1													0													1
P07451	Carbonic anhydrase 3 OS=Homo sapiens OX=9606 GN=CA3 PE=1 SV=3	4	1	1	1	260	29.5	7.34											1													0													1
O15372	Eukaryotic translation initiation factor 3 subunit H OS=Homo sapiens OX=9606 GN=EIF3H PE=1 SV=1	3	1	1	1	352	39.9	6.54					1													2.5													1
Q14914	Prostaglandin reductase 1 OS=Homo sapiens OX=9606 GN=PTGR1 PE=1 SV=2	4	1	1	1	329	35.8	8.29													1													1.94													1
Q86UP8	General transcription factor II-I repeat domain-containing protein 2A OS=Homo sapiens OX=9606 GN=GTF2IRD2 PE=1 SV=3	1	1	22	1	949	107.1	5.68	6		1				4			3	5		3	3.3		0				1.86			3.4	0		0	1		1				1			1	1		1
O00148	ATP-dependent RNA helicase DDX39A OS=Homo sapiens OX=9606 GN=DDX39A PE=1 SV=2	2	1	1	1	427	49.1	5.68													1													2.25													1
Q5JSL3	Dedicator of cytokinesis protein 11 OS=Homo sapiens OX=9606 GN=DOCK11 PE=1 SV=2	1	1	1	1	2073	237.5	7.74					1													2.9													1
Q8NGA1	Olfactory receptor 1M1 OS=Homo sapiens OX=9606 GN=OR1M1 PE=2 SV=1	2	1	2	1	313	34.8	8.91	1			1										0			1.73										1			1
Q7Z7G0	Target of Nesh-SH3 OS=Homo sapiens OX=9606 GN=ABI3BP PE=1 SV=1	1	1	2	1	1075	118.6	9.44							1			1										0			2.01										1			1
P07947	Tyrosine-protein kinase Yes OS=Homo sapiens OX=9606 GN=YES1 PE=1 SV=3	1	1	3	1	543	60.8	6.74				2	1												4.2	1.63												1	1
Q13825	Methylglutaconyl-CoA hydratase, mitochondrial OS=Homo sapiens OX=9606 GN=AUH PE=1 SV=1	3	1	1	1	339	35.6	9.48				1													3.18													1
O43143	Pre-mRNA-splicing factor ATP-dependent RNA helicase DHX15 OS=Homo sapiens OX=9606 GN=DHX15 PE=1 SV=2	2	1	1	1	795	90.9	7.46				1													3.28													1
Q9NX62	Inositol monophosphatase 3 OS=Homo sapiens OX=9606 GN=IMPAD1 PE=1 SV=1	3	1	2	1	359	38.7	6.86											2													0													1
P67870	Casein kinase II subunit beta OS=Homo sapiens OX=9606 GN=CSNK2B PE=1 SV=1	7	1	1	1	215	24.9	5.55	1													0													1
Q96A26	Protein FAM162A OS=Homo sapiens OX=9606 GN=FAM162A PE=1 SV=2	5	1	3	1	154	17.3	9.77				1			1		1								2			1.88		0								1			1		1
Q9UK12	Zinc finger protein 222 OS=Homo sapiens OX=9606 GN=ZNF222 PE=2 SV=2	4	1	9	1	451	52.5	8.63		6													1.64													1
Q9Y3F4	Serine-threonine kinase receptor-associated protein OS=Homo sapiens OX=9606 GN=STRAP PE=1 SV=1	3	1	3	1	350	38.4	5.12											3													0													1
O14639	Actin-binding LIM protein 1 OS=Homo sapiens OX=9606 GN=ABLIM1 PE=1 SV=3	1	1	1	1	778	87.6	8.59										1													0													1
Q13444	Disintegrin and metalloproteinase domain-containing protein 15 OS=Homo sapiens OX=9606 GN=ADAM15 PE=1 SV=4	2	1	4	1	863	92.9	6.73	3						1							0						0							1						1
Q9UBV2	Protein sel-1 homolog 1 OS=Homo sapiens OX=9606 GN=SEL1L PE=1 SV=3	1	1	1	1	794	88.7	5.39											1													1.76													1
Q9H9B4	Sideroflexin-1 OS=Homo sapiens OX=9606 GN=SFXN1 PE=1 SV=4	4	1	3	1	322	35.6	9.07											3													1.78													1
O75342	Arachidonate 12-lipoxygenase, 12R-type OS=Homo sapiens OX=9606 GN=ALOX12B PE=1 SV=1	1	1	26	1	701	80.3	7.64	4	7					2	4			5			0	0					0	0			0			1	1					1	1			1
Q92973	Transportin-1 OS=Homo sapiens OX=9606 GN=TNPO1 PE=1 SV=2	1	1	4	1	898	102.3	4.98								1			3										0			0										1			1
A6NMB1	Sialic acid-binding Ig-like lectin 16 OS=Homo sapiens OX=9606 GN=SIGLEC16 PE=2 SV=3	1	1	22	1	481	53	9.03	4	2	2			1	5		1	1	4	1		0	1.65	0			0	3.51		0	0	0	0		1	1	1			1	1		1	1	1	1
Q96A65	Exocyst complex component 4 OS=Homo sapiens OX=9606 GN=EXOC4 PE=1 SV=1	1	1	1	1	974	110.4	6.49					1													3.11													1
O43395	U4/U6 small nuclear ribonucleoprotein Prp3 OS=Homo sapiens OX=9606 GN=PRPF3 PE=1 SV=2	2	1	2	1	683	77.5	9.5												2													0													1
O75534	Cold shock domain-containing protein E1 OS=Homo sapiens OX=9606 GN=CSDE1 PE=1 SV=2	1	1	1	1	798	88.8	6.25					1													0													1
Q96T23	Remodeling and spacing factor 1 OS=Homo sapiens OX=9606 GN=RSF1 PE=1 SV=2	1	1	1	1	1441	163.7	5.01							1													0													1
P34932	Heat shock 70 kDa protein 4 OS=Homo sapiens OX=9606 GN=HSPA4 PE=1 SV=4	2	1	1	1	840	94.3	5.19				1													3.83													1
P62993	Growth factor receptor-bound protein 2 OS=Homo sapiens OX=9606 GN=GRB2 PE=1 SV=1	3	1	1	1	217	25.2	6.32				1													1.76													1
Q9Y285	Phenylalanine--tRNA ligase alpha subunit OS=Homo sapiens OX=9606 GN=FARSA PE=1 SV=3	3	1	1	1	508	57.5	7.8					1													2.33													1
P17019	Zinc finger protein 708 OS=Homo sapiens OX=9606 GN=ZNF708 PE=1 SV=5	2	1	2	1	499	57.3	9.39							1						1							2.29						1.95							1						1
Q9P2P1	Protein NYNRIN OS=Homo sapiens OX=9606 GN=NYNRIN PE=2 SV=3	1	1	1	1	1898	208.2	8.02											1													0													1
P62328	Thymosin beta-4 OS=Homo sapiens OX=9606 GN=TMSB4X PE=1 SV=2	16	1	12	1	44	5.1	5.06	1		1				2				7			0		1.72				1.6				9.43			1		1				1				1
P53634	Dipeptidyl peptidase 1 OS=Homo sapiens OX=9606 GN=CTSC PE=1 SV=2	1	1	4	1	463	51.8	6.99			1	2	1											1.76	3.6	0											1	1	1
Q96AM1	Mas-related G-protein coupled receptor member F OS=Homo sapiens OX=9606 GN=MRGPRF PE=2 SV=1	2	1	1	1	343	38.1	8.56							1													1.75													1
O14521	Succinate dehydrogenase [ubiquinone] cytochrome b small subunit, mitochondrial OS=Homo sapiens OX=9606 GN=SDHD PE=1 SV=1	5	1	3	1	159	17	8.63				2	1												4.46	0												1	1
Q6P587	Acylpyruvase FAHD1, mitochondrial OS=Homo sapiens OX=9606 GN=FAHD1 PE=1 SV=2	4	1	1	1	224	24.8	7.39				1													2.05													1
P30679	Guanine nucleotide-binding protein subunit alpha-15 OS=Homo sapiens OX=9606 GN=GNA15 PE=1 SV=2	3	1	5	1	374	43.5	8.51								4			1										0			0										1			1
Q5JNZ3	Zinc finger protein 311 OS=Homo sapiens OX=9606 GN=ZNF311 PE=2 SV=2	1	1	3	1	666	76.3	8.72							2						1							3.29						0							1						1
O15360	Fanconi anemia group A protein OS=Homo sapiens OX=9606 GN=FANCA PE=1 SV=2	1	1	1	1	1455	162.7	6.6							1													0													1
Q16798	NADP-dependent malic enzyme, mitochondrial OS=Homo sapiens OX=9606 GN=ME3 PE=2 SV=2	2	1	1	1	604	67	7.97				1													2.71													1
Q5U5Z8	Cytosolic carboxypeptidase 2 OS=Homo sapiens OX=9606 GN=AGBL2 PE=1 SV=2	1	1	26	1	902	104.1	9		8	1				4			6			1		0	0				0			0			0		1	1				1			1			1
Q86U28	Iron-sulfur cluster assembly 2 homolog, mitochondrial OS=Homo sapiens OX=9606 GN=ISCA2 PE=1 SV=2	8	1	1	1	154	16.5	5.25		1													0													1
P14678	Small nuclear ribonucleoprotein-associated proteins B and B' OS=Homo sapiens OX=9606 GN=SNRPB PE=1 SV=2	3	1	1	1	240	24.6	11.19											1													0													1
Q9HBE4	Interleukin-21 OS=Homo sapiens OX=9606 GN=IL21 PE=1 SV=3	4	1	1	1	162	18.6	9.45		1													1.67													1
P48643	T-complex protein 1 subunit epsilon OS=Homo sapiens OX=9606 GN=CCT5 PE=1 SV=1	2	1	1	1	541	59.6	5.66				1													2.52													1
Q6ZU64	Cilia- and flagella-associated protein 65 OS=Homo sapiens OX=9606 GN=CFAP65 PE=1 SV=2	1	1	1	1	1925	217.1	6.51
Q13946	High affinity cAMP-specific 3',5'-cyclic phosphodiesterase 7A OS=Homo sapiens OX=9606 GN=PDE7A PE=1 SV=2	3	1	5	1	482	55.5	7.5		1	1	1	1								1		2.06	0	2.79	2.05								2.37		1	1	1	1								1
Q9NZD4	Alpha-hemoglobin-stabilizing protein OS=Homo sapiens OX=9606 GN=AHSP PE=1 SV=1	19	1	1	1	102	11.8	5					1													3.6													1
Q96M32	Adenylate kinase 7 OS=Homo sapiens OX=9606 GN=AK7 PE=1 SV=3	2	1	19	1	723	82.6	4.74	14									1	1		1	4.38									0	0		0	1									1	1		1
O00330	Pyruvate dehydrogenase protein X component, mitochondrial OS=Homo sapiens OX=9606 GN=PDHX PE=1 SV=3	2	1	1	1	501	54.1	8.66			1													1.97													1
Q9BUL8	Programmed cell death protein 10 OS=Homo sapiens OX=9606 GN=PDCD10 PE=1 SV=1	6	1	1	1	212	24.7	8.19				1													3.67													1
Q5XKP0	MICOS complex subunit MIC13 OS=Homo sapiens OX=9606 GN=MICOS13 PE=1 SV=1	6	1	1	1	118	13.1	9.42							1													0													1
P62081	40S ribosomal protein S7 OS=Homo sapiens OX=9606 GN=RPS7 PE=1 SV=1	6	1	1	1	194	22.1	10.1									1													0													1
Q9H4A4	Aminopeptidase B OS=Homo sapiens OX=9606 GN=RNPEP PE=1 SV=2	3	1	1	1	650	72.5	5.74					1													3.45													1
Q96S21	Ras-related protein Rab-40C OS=Homo sapiens OX=9606 GN=RAB40C PE=1 SV=1	3	1	3	1	281	31.3	9.19											3													3.48													1
Q6IC98	GRAM domain-containing protein 4 OS=Homo sapiens OX=9606 GN=GRAMD4 PE=1 SV=1	3	1	8	1	578	66.4	8.84	8													2.06													1
Q6P2Q9	Pre-mRNA-processing-splicing factor 8 OS=Homo sapiens OX=9606 GN=PRPF8 PE=1 SV=2	1	1	1	1	2335	273.4	8.84				1													3.71													1
A0A1W2PR48	Transducin-like enhancer protein 7 OS=Homo sapiens OX=9606 GN=TLE7 PE=3 SV=1	3	1	13	1	441	48.6	5.92	5	2		1	1			3		1				9.39	0		2.22	2.12			4.57		0				1	1		1	1			1		1
O60333	Kinesin-like protein KIF1B OS=Homo sapiens OX=9606 GN=KIF1B PE=1 SV=5	0	1	25	1	1816	204.3	5.6	1	7	1				1	1		3			1	0	13.32	1.65				1.62	0		5.3			1.79	1	1	1				1	1		1			1
P48509	CD151 antigen OS=Homo sapiens OX=9606 GN=CD151 PE=1 SV=3	2	1	2	1	253	28.3	7.47							1			1										0			0										1			1
Q8IV36	Protein HID1 OS=Homo sapiens OX=9606 GN=HID1 PE=1 SV=1	1	1	1	1	788	88.7	6.06											1													0													1
Q9UGP8	Translocation protein SEC63 homolog OS=Homo sapiens OX=9606 GN=SEC63 PE=1 SV=2	2	1	2	1	760	87.9	5.31		2													2													1
Q92530	Proteasome inhibitor PI31 subunit OS=Homo sapiens OX=9606 GN=PSMF1 PE=1 SV=2	6	1	1	1	271	29.8	5.74												1													2.45													1
Q8IWZ6	Bardet-Biedl syndrome 7 protein OS=Homo sapiens OX=9606 GN=BBS7 PE=1 SV=2	1	1	1	1	715	80.3	6.05											1													0													1
A6NES4	Maestro heat-like repeat-containing protein family member 2A OS=Homo sapiens OX=9606 GN=MROH2A PE=4 SV=4	1	1	17	1	1674	189.4	6.68			5	4	2					5			1			0	0	0					0			0			1	1	1					1			1
P06702	Protein S100-A9 OS=Homo sapiens OX=9606 GN=S100A9 PE=1 SV=1	6	1	5	1	114	13.2	6.13											5													0													1
O15394	Neural cell adhesion molecule 2 OS=Homo sapiens OX=9606 GN=NCAM2 PE=1 SV=2	1	1	25	1	837	93	5.6		6		1				3		2	3				5.2		1.88				1.63		3.56	0				1		1				1		1	1
Q9HBM6	Transcription initiation factor TFIID subunit 9B OS=Homo sapiens OX=9606 GN=TAF9B PE=1 SV=1	4	1	1	1	251	27.6	9.55
Q15119	[Pyruvate dehydrogenase (acetyl-transferring)] kinase isozyme 2, mitochondrial OS=Homo sapiens OX=9606 GN=PDK2 PE=1 SV=2	2	1	1	1	407	46.1	6.61		1													1.94													1
Q9UKG1	DCC-interacting protein 13-alpha OS=Homo sapiens OX=9606 GN=APPL1 PE=1 SV=1	2	1	1	1	709	79.6	5.41					1													2.9													1
Q6GMR7	Fatty-acid amide hydrolase 2 OS=Homo sapiens OX=9606 GN=FAAH2 PE=2 SV=1	2	1	11	1	532	58.3	9.07		2	2							1	1		1		3.73	3.74							1.97	1.69		1.69		1	1							1	1		1
Q4FZB7	Histone-lysine N-methyltransferase KMT5B OS=Homo sapiens OX=9606 GN=KMT5B PE=1 SV=5	1	1	51	1	885	99.1	8.78
Q8IZ83	Aldehyde dehydrogenase family 16 member A1 OS=Homo sapiens OX=9606 GN=ALDH16A1 PE=1 SV=2	1	1	2	1	802	85.1	6.79											2													3.65													1
Q6ZSZ6	Teashirt homolog 1 OS=Homo sapiens OX=9606 GN=TSHZ1 PE=1 SV=2	3	1	2	1	1077	117.8	7.06	1							1						3.16							4.4						1							1
Q99439	Calponin-2 OS=Homo sapiens OX=9606 GN=CNN2 PE=1 SV=4	5	1	1	1	309	33.7	7.33												1													0													1
Q9Y224	RNA transcription, translation and transport factor protein OS=Homo sapiens OX=9606 GN=RTRAF PE=1 SV=1	5	1	1	1	244	28.1	6.65					1													2.36													1
P28330	Long-chain specific acyl-CoA dehydrogenase, mitochondrial OS=Homo sapiens OX=9606 GN=ACADL PE=1 SV=2	3	1	1	1	430	47.6	7.8					1													3.8													1
Q9NPA0	ER membrane protein complex subunit 7 OS=Homo sapiens OX=9606 GN=EMC7 PE=1 SV=1	5	1	1	1	242	26.5	9.25					1													2.07													1
Q6IMI4	Sulfotransferase 6B1 OS=Homo sapiens OX=9606 GN=SULT6B1 PE=2 SV=2	3	1	34	1	303	34.9	6.46			34													7.19													1
P78406	mRNA export factor OS=Homo sapiens OX=9606 GN=RAE1 PE=1 SV=1	4	1	1	1	368	40.9	7.83		1													1.91													1
Q96DD0	Leucine-rich repeat-containing protein 39 OS=Homo sapiens OX=9606 GN=LRRC39 PE=1 SV=1	2	1	1	1	335	38.8	6.34							1													0													1
Q8WYP3	Ras and Rab interactor 2 OS=Homo sapiens OX=9606 GN=RIN2 PE=1 SV=1	1	1	41	1	895	100.1	6.58	3		2	2			4	12	1		12			0		0	0			0	0	0		0			1		1	1			1	1	1		1
Q32P44	Echinoderm microtubule-associated protein-like 3 OS=Homo sapiens OX=9606 GN=EML3 PE=1 SV=1	1	1	1	1	896	95.1	7.12											1													0													1
Q8IYM0	Protein FAM186B OS=Homo sapiens OX=9606 GN=FAM186B PE=2 SV=2	1	1	4	1	893	103.7	9.01							1				3									2.2				6.2									1				1
Q96C24	Synaptotagmin-like protein 4 OS=Homo sapiens OX=9606 GN=SYTL4 PE=1 SV=2	1	1	1	1	671	76	8.98							1													1.91													1
Q9UHD2	Serine/threonine-protein kinase TBK1 OS=Homo sapiens OX=9606 GN=TBK1 PE=1 SV=1	1	1	1	1	729	83.6	6.79										1													1.82													1
P04839	Cytochrome b-245 heavy chain OS=Homo sapiens OX=9606 GN=CYBB PE=1 SV=2	2	1	2	1	570	65.3	8.63												2													0													1
Q2KHM9	Protein moonraker OS=Homo sapiens OX=9606 GN=KIAA0753 PE=1 SV=3	1	1	5	1	967	109.3	7.68											2													0													1
Q9NP73-2	Isoform 2 of Putative bifunctional UDP-N-acetylglucosamine transferase and deubiquitinase ALG13 OS=Homo sapiens OX=9606 GN=ALG13	4	1	4	1	165	18.2	6.52		1				2			1						1.92				0			0						1				1			1
Q58F21	Bromodomain testis-specific protein OS=Homo sapiens OX=9606 GN=BRDT PE=1 SV=4	1	1	1	1	947	107.9	8.95						1													0													1
A0A0B4J1U7	Immunoglobulin heavy variable 6-1 OS=Homo sapiens OX=9606 GN=IGHV6-1 PE=3 SV=1	6	1	5	1	121	13.5	9.2											1													1.85													1
O75351	Vacuolar protein sorting-associated protein 4B OS=Homo sapiens OX=9606 GN=VPS4B PE=1 SV=2	3	1	1	1	444	49.3	7.23											1													0													1
P07510	Acetylcholine receptor subunit gamma OS=Homo sapiens OX=9606 GN=CHRNG PE=1 SV=2	4	1	1	1	517	57.8	6.24										1													0													1
Q5TAQ9	DDB1- and CUL4-associated factor 8 OS=Homo sapiens OX=9606 GN=DCAF8 PE=1 SV=1	2	1	1	1	597	66.8	5.39
Q9BXT2	Voltage-dependent calcium channel gamma-6 subunit OS=Homo sapiens OX=9606 GN=CACNG6 PE=1 SV=1	3	1	1	1	260	28.1	9.17									1													0													1
P59551	Taste receptor type 2 member 60 OS=Homo sapiens OX=9606 GN=TAS2R60 PE=2 SV=1	4	1	1	1	318	36.3	9.91
P40261	Nicotinamide N-methyltransferase OS=Homo sapiens OX=9606 GN=NNMT PE=1 SV=1	6	1	1	1	264	29.6	5.74				1													3.34													1
Q9HCH5	Synaptotagmin-like protein 2 OS=Homo sapiens OX=9606 GN=SYTL2 PE=1 SV=3	1	1	2	1	934	104.9	8								1													0													1
Q13630	GDP-L-fucose synthase OS=Homo sapiens OX=9606 GN=TSTA3 PE=1 SV=1	6	1	1	1	321	35.9	6.6				1													2.78													1
Q9HBA9	Putative N-acetylated-alpha-linked acidic dipeptidase OS=Homo sapiens OX=9606 GN=FOLH1B PE=2 SV=1	2	1	10	1	442	50	7.02	4							2			4			0							1.6			0			1							1			1
Q96A11	Galactose-3-O-sulfotransferase 3 OS=Homo sapiens OX=9606 GN=GAL3ST3 PE=1 SV=1	2	1	1	1	431	48.9	9.94									1													2.05													1
O95715	C-X-C motif chemokine 14 OS=Homo sapiens OX=9606 GN=CXCL14 PE=1 SV=2	7	1	1	1	111	13.1	10.08												1													2.58													1
Q8NC56	LEM domain-containing protein 2 OS=Homo sapiens OX=9606 GN=LEMD2 PE=1 SV=1	1	1	5	1	503	56.9	9		1	1				2								2.2	2.21				3.83								1	1				1
P63173	60S ribosomal protein L38 OS=Homo sapiens OX=9606 GN=RPL38 PE=1 SV=2	10	1	3	1	70	8.2	10.1			1				1		1							1.78				1.66		0							1				1		1
O95169	NADH dehydrogenase [ubiquinone] 1 beta subcomplex subunit 8, mitochondrial OS=Homo sapiens OX=9606 GN=NDUFB8 PE=1 SV=1	9	1	1	1	186	21.8	6.8		1													2.24													1
Q8NEL0	Coiled-coil domain-containing protein 54 OS=Homo sapiens OX=9606 GN=CCDC54 PE=1 SV=2	2	1	1	1	328	37.9	8.37										1													1.88													1
Q96CW1	AP-2 complex subunit mu OS=Homo sapiens OX=9606 GN=AP2M1 PE=1 SV=2	2	1	5	1	435	49.6	9.54								2	1	2											0	0	4.01											1	1	1
Q08830	Fibrinogen-like protein 1 OS=Homo sapiens OX=9606 GN=FGL1 PE=1 SV=3	4	1	1	1	312	36.4	5.87												1													2.26													1
Q9BW60	Elongation of very long chain fatty acids protein 1 OS=Homo sapiens OX=9606 GN=ELOVL1 PE=1 SV=1	5	1	1	1	279	32.6	9.6					1													2.37													1
Q9UJX6	Anaphase-promoting complex subunit 2 OS=Homo sapiens OX=9606 GN=ANAPC2 PE=1 SV=1	1	1	2	1	822	93.8	5.22	2													4.37													1
Q96HE9	Proline-rich protein 11 OS=Homo sapiens OX=9606 GN=PRR11 PE=1 SV=1	2	1	5	1	360	40.1	10.11	1							4						0							5.43						1							1
Q9UJW7	Zinc finger protein 229 OS=Homo sapiens OX=9606 GN=ZNF229 PE=1 SV=3	1	1	27	1	825	93.6	8.53		10					2						4		15.26					3.46						3.64		1					1						1
Q9P032	NADH dehydrogenase [ubiquinone] 1 alpha subcomplex assembly factor 4 OS=Homo sapiens OX=9606 GN=NDUFAF4 PE=1 SV=1	8	1	1	1	175	20.3	8.82					1													2.77													1
O15533	Tapasin OS=Homo sapiens OX=9606 GN=TAPBP PE=1 SV=1	2	1	1	1	448	47.6	7.15	1													0													1
Q92608	Dedicator of cytokinesis protein 2 OS=Homo sapiens OX=9606 GN=DOCK2 PE=1 SV=2	0	1	3	1	1830	211.8	6.87	3													1.87													1
Q7L0Y3	tRNA methyltransferase 10 homolog C OS=Homo sapiens OX=9606 GN=TRMT10C PE=1 SV=2	2	1	1	1	403	47.3	9.36		1													0													1
O94989	Rho guanine nucleotide exchange factor 15 OS=Homo sapiens OX=9606 GN=ARHGEF15 PE=1 SV=4	2	1	3	1	841	91.9	8.25
P53004	Biliverdin reductase A OS=Homo sapiens OX=9606 GN=BLVRA PE=1 SV=2	3	1	1	1	296	33.4	6.44													1													2.05													1
Q8TF05	Serine/threonine-protein phosphatase 4 regulatory subunit 1 OS=Homo sapiens OX=9606 GN=PPP4R1 PE=1 SV=1	1	1	51	1	950	106.9	4.77		21		1								4			37.03		1.85								7.32			1		1								1
Q9BU40	Chordin-like protein 1 OS=Homo sapiens OX=9606 GN=CHRDL1 PE=1 SV=2	2	1	1	1	456	52	8.32				1													0													1
Q8N535	Putative uncharacterized protein encoded by LINC00471 OS=Homo sapiens OX=9606 GN=LINC00471 PE=5 SV=1	7	1	2	1	108	12.1	5.59
Q6ZT52	Protein FAM43B OS=Homo sapiens OX=9606 GN=FAM43B PE=2 SV=1	2	1	1	1	329	36.8	10.35	1													0													1
Q9Y613	FH1/FH2 domain-containing protein 1 OS=Homo sapiens OX=9606 GN=FHOD1 PE=1 SV=3	1	1	5	1	1164	126.5	6.39			1	2	2											1.91	3.51	3.43											1	1	1
Q13469	Nuclear factor of activated T-cells, cytoplasmic 2 OS=Homo sapiens OX=9606 GN=NFATC2 PE=1 SV=2	1	1	1	1	925	100.1	7.28	1													0													1
Q6ZQW0	Indoleamine 2,3-dioxygenase 2 OS=Homo sapiens OX=9606 GN=IDO2 PE=1 SV=4	2	1	5	1	420	47	6.9		4													5.47													1
Q16878	Cysteine dioxygenase type 1 OS=Homo sapiens OX=9606 GN=CDO1 PE=1 SV=2	4	1	1	1	200	23	6.6							1													0													1
Q70CQ2	Ubiquitin carboxyl-terminal hydrolase 34 OS=Homo sapiens OX=9606 GN=USP34 PE=1 SV=2	1	1	1	1	3546	404	5.82										1													0													1
P13473	Lysosome-associated membrane glycoprotein 2 OS=Homo sapiens OX=9606 GN=LAMP2 PE=1 SV=2	2	1	1	1	410	44.9	5.63					1													0													1
Q9BVS5	tRNA (adenine(58)-N(1))-methyltransferase, mitochondrial OS=Homo sapiens OX=9606 GN=TRMT61B PE=1 SV=2	1	1	1	1	477	52.9	6.62							1													1.69													1
O95180	Voltage-dependent T-type calcium channel subunit alpha-1H OS=Homo sapiens OX=9606 GN=CACNA1H PE=1 SV=4	0	1	16	1	2353	259	7.37
Q9BY44	Eukaryotic translation initiation factor 2A OS=Homo sapiens OX=9606 GN=EIF2A PE=1 SV=3	3	1	2	1	585	64.9	8.87					2													6.37													1
Q9UJZ1	Stomatin-like protein 2, mitochondrial OS=Homo sapiens OX=9606 GN=STOML2 PE=1 SV=1	4	1	1	1	356	38.5	7.39					1													0													1
Q8WYH8	Inhibitor of growth protein 5 OS=Homo sapiens OX=9606 GN=ING5 PE=1 SV=1	4	1	4	1	240	27.7	7.61				2	2												4.58	4.28												1	1
Q5TD97	Four and a half LIM domains protein 5 OS=Homo sapiens OX=9606 GN=FHL5 PE=1 SV=1	9	1	1	1	284	32.7	7.52										1													0													1
Q9Y230	RuvB-like 2 OS=Homo sapiens OX=9606 GN=RUVBL2 PE=1 SV=3	4	1	2	1	463	51.1	5.64							2													0													1
Q9BTT0	Acidic leucine-rich nuclear phosphoprotein 32 family member E OS=Homo sapiens OX=9606 GN=ANP32E PE=1 SV=1	4	1	1	1	268	30.7	3.85				1													2.01													1
A4D1S5	Ras-related protein Rab-19 OS=Homo sapiens OX=9606 GN=RAB19 PE=2 SV=2	5	1	1	1	217	24.4	6.52		1													1.77													1
P42766	60S ribosomal protein L35 OS=Homo sapiens OX=9606 GN=RPL35 PE=1 SV=2	6	1	1	1	123	14.5	11.05								1													1.89													1
Q69YL0	Protein NCBP2AS2 OS=Homo sapiens OX=9606 GN=NCBP2AS2 PE=1 SV=1	11	1	5	1	99	10.9	12							2						3							4.08						3.92							1						1
P14324	Farnesyl pyrophosphate synthase OS=Homo sapiens OX=9606 GN=FDPS PE=1 SV=4	2	1	2	1	419	48.2	6.15		2													4.28													1
Q9UL54	Serine/threonine-protein kinase TAO2 OS=Homo sapiens OX=9606 GN=TAOK2 PE=1 SV=2	1	1	3	1	1235	138.2	7.27				1	2												0	1.68												1	1
Q14166	Tubulin--tyrosine ligase-like protein 12 OS=Homo sapiens OX=9606 GN=TTLL12 PE=1 SV=2	3	1	1	1	644	74.4	5.53					1													3.65													1
O60290	Zinc finger protein 862 OS=Homo sapiens OX=9606 GN=ZNF862 PE=2 SV=2	1	1	1	1	1169	131.6	7.23				1													2.11													1
P54277	PMS1 protein homolog 1 OS=Homo sapiens OX=9606 GN=PMS1 PE=1 SV=1	1	1	1	1	932	105.8	6.67		1													2.44													1
Q01105	Protein SET OS=Homo sapiens OX=9606 GN=SET PE=1 SV=3	3	1	1	1	290	33.5	4.32			1													2.23													1
Q9H330	Transmembrane protein 245 OS=Homo sapiens OX=9606 GN=TMEM245 PE=1 SV=3	1	1	1	1	879	97.3	8.91								1													2.18													1
Q24JP5	Transmembrane protein 132A OS=Homo sapiens OX=9606 GN=TMEM132A PE=1 SV=1	1	1	1	1	1023	110	5.62
Q9NQX4	Unconventional myosin-Vc OS=Homo sapiens OX=9606 GN=MYO5C PE=1 SV=2	0	1	1	1	1742	202.7	7.71								1													1.8													1
P50135	Histamine N-methyltransferase OS=Homo sapiens OX=9606 GN=HNMT PE=1 SV=1	3	1	1	1	292	33.3	5.34													1													0													1
O75054	Immunoglobulin superfamily member 3 OS=Homo sapiens OX=9606 GN=IGSF3 PE=2 SV=3	1	1	1	1	1194	135.1	6.07							1													0													1
P63279	SUMO-conjugating enzyme UBC9 OS=Homo sapiens OX=9606 GN=UBE2I PE=1 SV=1	6	1	1	1	158	18	8.66			1													2.59													1
P24530	Endothelin receptor type B OS=Homo sapiens OX=9606 GN=EDNRB PE=1 SV=1	2	1	11	1	442	49.6	8.88			1				3	1		5			1			0				0	0		1.73			0			1				1	1		1			1
Q8IVL5	Prolyl 3-hydroxylase 2 OS=Homo sapiens OX=9606 GN=P3H2 PE=1 SV=1	3	1	14	1	708	80.9	5.71				2				1		4	5	2					7.23				3.75		11.82	12.8	5.76					1				1		1	1	1
O75746	Calcium-binding mitochondrial carrier protein Aralar1 OS=Homo sapiens OX=9606 GN=SLC25A12 PE=1 SV=2	2	1	1	1	678	74.7	8.38				1													2.41													1
O95236	Apolipoprotein L3 OS=Homo sapiens OX=9606 GN=APOL3 PE=1 SV=3	5	1	1	1	402	44.3	8.16				1													4.33													1
O60645	Exocyst complex component 3 OS=Homo sapiens OX=9606 GN=EXOC3 PE=1 SV=3	1	1	1	1	745	85.5	6.29					1													0													1
P49247	Ribose-5-phosphate isomerase OS=Homo sapiens OX=9606 GN=RPIA PE=1 SV=3	3	1	1	1	311	33.2	8.54			1													2.04													1
P35052	Glypican-1 OS=Homo sapiens OX=9606 GN=GPC1 PE=1 SV=2	3	1	1	1	558	61.6	7.3
P50443	Sulfate transporter OS=Homo sapiens OX=9606 GN=SLC26A2 PE=1 SV=2	1	1	14	1	739	81.6	8.38		1					1			4			2		0					0			0			0		1					1			1			1
Q9GZZ1	N-alpha-acetyltransferase 50 OS=Homo sapiens OX=9606 GN=NAA50 PE=1 SV=1	10	1	2	1	169	19.4	8.81				2													6.63													1
P80404	4-aminobutyrate aminotransferase, mitochondrial OS=Homo sapiens OX=9606 GN=ABAT PE=1 SV=3	2	1	2	1	500	56.4	7.96
Q8N228	Sex comb on midleg-like protein 4 OS=Homo sapiens OX=9606 GN=SCML4 PE=1 SV=2	4	1	1	1	414	45	9.74
P18077	60S ribosomal protein L35a OS=Homo sapiens OX=9606 GN=RPL35A PE=1 SV=2	7	1	1	1	110	12.5	11.06			1													1.76													1
Q9Y4D7	Plexin-D1 OS=Homo sapiens OX=9606 GN=PLXND1 PE=1 SV=3	0	1	1	1	1925	211.9	7.15		1													1.93													1
O75443	Alpha-tectorin OS=Homo sapiens OX=9606 GN=TECTA PE=1 SV=3	1	1	1	1	2155	239.4	5.4					1													2.25													1
O60741	Potassium/sodium hyperpolarization-activated cyclic nucleotide-gated channel 1 OS=Homo sapiens OX=9606 GN=HCN1 PE=1 SV=3	2	1	1	1	890	98.7	8.4				1													0													1
O75023	Leukocyte immunoglobulin-like receptor subfamily B member 5 OS=Homo sapiens OX=9606 GN=LILRB5 PE=1 SV=1	1	1	21	1	590	64.1	7.3		15	1				3			1					0	0				0			0					1	1				1			1
Q8IXS2	Dynein regulatory complex subunit 2 OS=Homo sapiens OX=9606 GN=CCDC65 PE=1 SV=2	2	1	2	1	484	57.3	7.43										1			1										2.37			1.96										1			1
P36551	Oxygen-dependent coproporphyrinogen-III oxidase, mitochondrial OS=Homo sapiens OX=9606 GN=CPOX PE=1 SV=3	4	1	1	1	454	50.1	8.25					1													2.62													1
Q9Y5X1	Sorting nexin-9 OS=Homo sapiens OX=9606 GN=SNX9 PE=1 SV=1	2	1	2	1	595	66.6	5.58					2													0													1
Q9NSI2	Protein FAM207A OS=Homo sapiens OX=9606 GN=FAM207A PE=1 SV=2	10	1	1	1	230	25.4	11.08				1													1.91													1
P53680	AP-2 complex subunit sigma OS=Homo sapiens OX=9606 GN=AP2S1 PE=1 SV=2	6	1	3	1	142	17	6.18				1	2												2.12	3.62												1	1
Q00G26	Perilipin-5 OS=Homo sapiens OX=9606 GN=PLIN5 PE=1 SV=2	2	1	1	1	463	50.8	5.2				1													0													1
Q9NZB2	Constitutive coactivator of PPAR-gamma-like protein 1 OS=Homo sapiens OX=9606 GN=FAM120A PE=1 SV=2	1	1	1	1	1118	121.8	8.88				1													2.25													1
A8MVU1	Putative neutrophil cytosol factor 1C OS=Homo sapiens OX=9606 GN=NCF1C PE=5 SV=1	5	1	1	1	366	41.8	8.84					1													0													1
O60784-4	Isoform 4 of Target of Myb protein 1 OS=Homo sapiens OX=9606 GN=TOM1	3	1	1	1	460	50.2	4.78				1													0													1
Q13049	E3 ubiquitin-protein ligase TRIM32 OS=Homo sapiens OX=9606 GN=TRIM32 PE=1 SV=2	2	1	1	1	653	71.9	6.98					1													0													1
P82663	28S ribosomal protein S25, mitochondrial OS=Homo sapiens OX=9606 GN=MRPS25 PE=1 SV=1	6	1	1	1	173	20.1	8.82					1													0													1
P10074	Telomere zinc finger-associated protein OS=Homo sapiens OX=9606 GN=ZBTB48 PE=1 SV=2	1	1	1	1	688	77	8.18					1													0													1
Q9Y483	Metal-response element-binding transcription factor 2 OS=Homo sapiens OX=9606 GN=MTF2 PE=1 SV=3	3	1	1	1	593	67	8.75					1													0													1
P45381	Aspartoacylase OS=Homo sapiens OX=9606 GN=ASPA PE=1 SV=1	3	1	1	1	313	35.7	6.52					1													0													1
P08579	U2 small nuclear ribonucleoprotein B'' OS=Homo sapiens OX=9606 GN=SNRPB2 PE=1 SV=1	9	1	1	1	225	25.5	9.72					1													2.51													1
Q9NSC2	Sal-like protein 1 OS=Homo sapiens OX=9606 GN=SALL1 PE=1 SV=2	2	1	1	1	1324	140.3	7.02				1													7.25													1
Q8TE49	OTU domain-containing protein 7A OS=Homo sapiens OX=9606 GN=OTUD7A PE=1 SV=1	2	1	1	1	926	100.6	8.4				1													2.5													1

## Sheet: Tru skin biopsies
	Subtype diagnosis								Amyloid signature, subtype inconclusive	AL-Lambda
	Patient #								5	12	5	12	5	12
Accession	Description	Coverage [%]	# Peptides	# PSMs	# Unique Peptides	# AAs	MW [kDa]	calc. pI	# PSMs /spectral counts for proteins detected in individual biopsies		Sequest scores for proteins analyzed in individual biopsies		# Peptides detected for proteins analyzed in individual biopsies
P06727	Apolipoprotein A-IV OS=Homo sapiens OX=9606 GN=APOA4 PE=1 SV=3	21	8	10	8	396	45.4	5.38	4	6	6.55	11.85	4	6
P02649	Apolipoprotein E OS=Homo sapiens OX=9606 GN=APOE PE=1 SV=1	37	11	15	11	317	36.1	5.73	15		35.94		11
P02743	Serum amyloid P-component OS=Homo sapiens OX=9606 GN=APCS PE=1 SV=2	14	3	7	3	223	25.4	6.54	3	4	6.88	9.56	3	2
P0DOY2	Immunoglobulin lambda constant 2 OS=Homo sapiens OX=9606 GN=IGLC2 PE=1 SV=1	24	2	3	2	106	11.3	7.24		3		3.96		2
P01834	Immunoglobulin kappa constant OS=Homo sapiens OX=9606 GN=IGKC PE=1 SV=2	19	1	2	1	107	11.8	6.52	2		5.63		1
P60709	Actin, cytoplasmic 1 OS=Homo sapiens OX=9606 GN=ACTB PE=1 SV=1	28	9	26	2	375	41.7	5.48	10	16	11.84	35.59	6	9
P63267	Actin, gamma-enteric smooth muscle OS=Homo sapiens OX=9606 GN=ACTG2 PE=1 SV=1	28	9	25	2	376	41.9	5.48	8	17	7.51	37.93	5	9
P00325	All-trans-retinol dehydrogenase [NAD(+)] ADH1B OS=Homo sapiens OX=9606 GN=ADH1B PE=1 SV=2	2	1	1	1	375	39.8	8.29	1		2.24		1
P12814	Alpha-actinin-1 OS=Homo sapiens OX=9606 GN=ACTN1 PE=1 SV=2	3	2	3	2	892	103	5.41		3		5.12		2
P04083	Annexin A1 OS=Homo sapiens OX=9606 GN=ANXA1 PE=1 SV=2	6	2	2	2	346	38.7	7.02	1	1	1.86	2.7	1	1
P07355	Annexin A2 OS=Homo sapiens OX=9606 GN=ANXA2 PE=1 SV=2	8	3	6	3	339	38.6	7.75	2	4	5	6.35	1	3
P08758	Annexin A5 OS=Homo sapiens OX=9606 GN=ANXA5 PE=1 SV=2	4	1	2	1	320	35.9	5.05		2		1.9		1
P02647	Apolipoprotein A-I OS=Homo sapiens OX=9606 GN=APOA1 PE=1 SV=1	12	3	3	3	267	30.8	5.76		3		5.72		3
P50895	Basal cell adhesion molecule OS=Homo sapiens OX=9606 GN=BCAM PE=1 SV=2	2	1	1	1	628	67.4	5.81		1		2.03		1
P98160	Basement membrane-specific heparan sulfate proteoglycan core protein OS=Homo sapiens OX=9606 GN=HSPG2 PE=1 SV=4	1	4	5	4	4391	468.5	6.51	1	4	0	7.96	1	4
P04003	C4b-binding protein alpha chain OS=Homo sapiens OX=9606 GN=C4BPA PE=1 SV=2	17	7	8	7	597	67	7.3	8		10.89		7
Q05682	Caldesmon OS=Homo sapiens OX=9606 GN=CALD1 PE=1 SV=3	2	1	1	1	793	93.2	5.66		1		2.08		1
Q9NZT1	Calmodulin-like protein 5 OS=Homo sapiens OX=9606 GN=CALML5 PE=1 SV=2	5	1	1	1	146	15.9	4.44	1		1.73		1
P51911	Calponin-1 OS=Homo sapiens OX=9606 GN=CNN1 PE=1 SV=2	4	1	2	1	297	33.2	9.07		2		5.01		1
Q6NZI2	Caveolae-associated protein 1 OS=Homo sapiens OX=9606 GN=CAVIN1 PE=1 SV=1	5	1	1	1	390	43.5	5.6		1		3.27		1
P43121	Cell surface glycoprotein MUC18 OS=Homo sapiens OX=9606 GN=MCAM PE=1 SV=2	2	1	1	1	646	71.6	5.76		1		1.68		1
P10909	Clusterin OS=Homo sapiens OX=9606 GN=CLU PE=1 SV=1	11	3	6	3	449	52.5	6.27	2	4	2.54	9.69	2	3
P02452	Collagen alpha-1(I) chain OS=Homo sapiens OX=9606 GN=COL1A1 PE=1 SV=5	11	11	18	11	1464	138.9	5.8	5	13	13.01	31.04	5	9
P02461	Collagen alpha-1(III) chain OS=Homo sapiens OX=9606 GN=COL3A1 PE=1 SV=4	1	1	2	1	1466	138.5	6.61	1	1	3.23	3.06	1	1
P02462	Collagen alpha-1(IV) chain OS=Homo sapiens OX=9606 GN=COL4A1 PE=1 SV=4	2	3	5	3	1669	160.5	8.28	2	3	2.59	7.3	2	3
P12109	Collagen alpha-1(VI) chain OS=Homo sapiens OX=9606 GN=COL6A1 PE=1 SV=3	2	2	3	2	1028	108.5	5.43		3		7.12		2
Q05707	Collagen alpha-1(XIV) chain OS=Homo sapiens OX=9606 GN=COL14A1 PE=1 SV=3	1	1	1	1	1796	193.4	5.3		1		1.77		1
P08123	Collagen alpha-2(I) chain OS=Homo sapiens OX=9606 GN=COL1A2 PE=1 SV=7	8	10	19	10	1366	129.2	8.95	7	12	22.36	30.04	7	6
P08572	Collagen alpha-2(IV) chain OS=Homo sapiens OX=9606 GN=COL4A2 PE=1 SV=4	3	4	7	4	1712	167.4	8.66	1	6	1.97	15.24	1	4
P12110	Collagen alpha-2(VI) chain OS=Homo sapiens OX=9606 GN=COL6A2 PE=1 SV=4	3	3	3	3	1019	108.5	6.21		3		6.56		3
P12111	Collagen alpha-3(VI) chain OS=Homo sapiens OX=9606 GN=COL6A3 PE=1 SV=5	6	16	22	16	3177	343.5	6.68	1	21	2.36	45.91	1	16
P02746	Complement C1q subcomponent subunit B OS=Homo sapiens OX=9606 GN=C1QB PE=1 SV=3	6	1	1	1	253	26.7	8.63	1		1.81		1
P02747	Complement C1q subcomponent subunit C OS=Homo sapiens OX=9606 GN=C1QC PE=1 SV=3	10	2	2	2	245	25.8	8.41	2		4.72		2
Q9BXJ0	Complement C1q tumor necrosis factor-related protein 5 OS=Homo sapiens OX=9606 GN=C1QTNF5 PE=1 SV=1	5	1	1	1	243	25.3	6.54		1		2.01		1
P02748	Complement component C9 OS=Homo sapiens OX=9606 GN=C9 PE=1 SV=2	2	1	1	1	559	63.1	5.59		1		1.71		1
P21291	Cysteine and glycine-rich protein 1 OS=Homo sapiens OX=9606 GN=CSRP1 PE=1 SV=3	8	1	1	1	193	20.6	8.57		1		2.29		1
P07585	Decorin OS=Homo sapiens OX=9606 GN=DCN PE=1 SV=1	3	1	1	1	359	39.7	8.54	1		0		1
P81605	Dermcidin OS=Homo sapiens OX=9606 GN=DCD PE=1 SV=2	23	3	3	3	110	11.3	6.54	2	1	5.4	1.89	2	1
Q9BPU6	Dihydropyrimidinase-related protein 5 OS=Homo sapiens OX=9606 GN=DPYSL5 PE=1 SV=1	4	1	1	1	564	61.4	7.2		1		0		1
Q05639	Elongation factor 1-alpha 2 OS=Homo sapiens OX=9606 GN=EEF1A2 PE=1 SV=1	2	1	2	1	463	50.4	9.03	1	1	1.86	2.37	1	1
P02794	Ferritin heavy chain OS=Homo sapiens OX=9606 GN=FTH1 PE=1 SV=2	5	1	1	1	183	21.2	5.55	1		0		1
P35555	Fibrillin-1 OS=Homo sapiens OX=9606 GN=FBN1 PE=1 SV=4	1	3	4	3	2871	312.1	4.93	1	3	1.62	5.66	1	3
P02671	Fibrinogen alpha chain OS=Homo sapiens OX=9606 GN=FGA PE=1 SV=2	18	13	24	13	866	94.9	6.01	24		31.56		13
P02675	Fibrinogen beta chain OS=Homo sapiens OX=9606 GN=FGB PE=1 SV=2	41	15	21	15	491	55.9	8.27	21		39.61		15
P02679	Fibrinogen gamma chain OS=Homo sapiens OX=9606 GN=FGG PE=1 SV=3	42	14	24	14	453	51.5	5.62	24		31.31		14
P02751	Fibronectin OS=Homo sapiens OX=9606 GN=FN1 PE=1 SV=4	1	2	4	2	2386	262.5	5.71	1	3	1.71	5.3	1	2
P21333	Filamin-A OS=Homo sapiens OX=9606 GN=FLNA PE=1 SV=4	8	13	14	13	2647	280.6	6.06		14		29.87		13
P06396	Gelsolin OS=Homo sapiens OX=9606 GN=GSN PE=1 SV=1	2	1	1	1	782	85.6	6.28		1		2.04		1
P04406	Glyceraldehyde-3-phosphate dehydrogenase OS=Homo sapiens OX=9606 GN=GAPDH PE=1 SV=3	4	1	2	1	335	36	8.46		2		4.27		1
P04792	Heat shock protein beta-1 OS=Homo sapiens OX=9606 GN=HSPB1 PE=1 SV=2	5	1	2	1	205	22.8	6.4		2		4.39		1
P07900	Heat shock protein HSP 90-alpha OS=Homo sapiens OX=9606 GN=HSP90AA1 PE=1 SV=5	1	1	1	1	732	84.6	5.02	1		1.78		1
P69905	Hemoglobin subunit alpha OS=Homo sapiens OX=9606 GN=HBA1 PE=1 SV=2	25	3	6	3	142	15.2	8.68	4	2	10.12	2.16	3	2
P68871	Hemoglobin subunit beta OS=Homo sapiens OX=9606 GN=HBB PE=1 SV=2	31	4	6	2	147	16	7.28	5	1	10.96	2.48	4	1
P02042	Hemoglobin subunit delta OS=Homo sapiens OX=9606 GN=HBD PE=1 SV=2	23	3	4	1	147	16	8.05	4		8.85		3
P16402	Histone H1.3 OS=Homo sapiens OX=9606 GN=HIST1H1D PE=1 SV=2	9	2	5	2	221	22.3	11.02	2	3	4.06	6.94	2	2
Q16777	Histone H2A type 2-C OS=Homo sapiens OX=9606 GN=HIST2H2AC PE=1 SV=4	21	3	3	3	129	14	10.9	1	2	2.68	3.91	1	2
Q16778	Histone H2B type 2-E OS=Homo sapiens OX=9606 GN=HIST2H2BE PE=1 SV=3	7	1	3	1	126	13.9	10.32	1	2	1.69	3.68	1	1
P84243	Histone H3.3 OS=Homo sapiens OX=9606 GN=H3F3A PE=1 SV=2	12	2	3	2	136	15.3	11.27	2	1	4.51	1.67	2	1
P62805	Histone H4 OS=Homo sapiens OX=9606 GN=HIST1H4A PE=1 SV=2	29	3	6	3	103	11.4	11.36	5	1	8.39	2.32	3	1
Q86YZ3	Hornerin OS=Homo sapiens OX=9606 GN=HRNR PE=1 SV=2	2	1	1	1	2850	282.2	10.04	1		3.12		1
P01876	Immunoglobulin heavy constant alpha 1 OS=Homo sapiens OX=9606 GN=IGHA1 PE=1 SV=2	6	2	2	2	353	37.6	6.51	2		4.59		2
P01857	Immunoglobulin heavy constant gamma 1 OS=Homo sapiens OX=9606 GN=IGHG1 PE=1 SV=1	12	3	3	2	330	36.1	8.19	3		3.83		3
P01860	Immunoglobulin heavy constant gamma 3 OS=Homo sapiens OX=9606 GN=IGHG3 PE=1 SV=2	16	4	7	2	377	41.3	7.9	5	2	12.27	3.85	4	1
P01861	Immunoglobulin heavy constant gamma 4 OS=Homo sapiens OX=9606 GN=IGHG4 PE=1 SV=1	8	2	5	1	327	35.9	7.36	3	2	6.32	3.85	2	1
P01871	Immunoglobulin heavy constant mu OS=Homo sapiens OX=9606 GN=IGHM PE=1 SV=4	11	5	7	5	453	49.4	6.77	7		7.65		5
Q96P48-1	Isoform 1 of Arf-GAP with Rho-GAP domain, ANK repeat and PH domain-containing protein 1 OS=Homo sapiens OX=9606 GN=ARAP1	1	1	1	1	1210	136.2	6.29	1		0		1
Q9Y320-2	Isoform 2 of Thioredoxin-related transmembrane protein 2 OS=Homo sapiens OX=9606 GN=TMX2	7	1	1	1	258	29.6	8.65		1		0		1
P60174-1	Isoform 2 of Triosephosphate isomerase OS=Homo sapiens OX=9606 GN=TPI1	5	1	1	1	249	26.7	6.9		1		0		1
P07951-2	Isoform 2 of Tropomyosin beta chain OS=Homo sapiens OX=9606 GN=TPM2	7	2	3	2	284	33	4.67		3		9.03		2
P02768-3	Isoform 3 of Serum albumin OS=Homo sapiens OX=9606 GN=ALB	22	10	18	2	396	45.1	6.1	13	5	28	8.21	10	3
P13645	Keratin, type I cytoskeletal 10 OS=Homo sapiens OX=9606 GN=KRT10 PE=1 SV=6	29	20	41	17	584	58.8	5.21	24	17	50.23	39.7	17	12
P02533	Keratin, type I cytoskeletal 14 OS=Homo sapiens OX=9606 GN=KRT14 PE=1 SV=4	15	7	10	4	472	51.5	5.16	7	3	14.85	6.03	6	3
P35527	Keratin, type I cytoskeletal 9 OS=Homo sapiens OX=9606 GN=KRT9 PE=1 SV=3	28	14	23	13	623	62	5.24	22	1	52.46	2.02	14	1
P04264	Keratin, type II cytoskeletal 1 OS=Homo sapiens OX=9606 GN=KRT1 PE=1 SV=6	36	24	40	21	644	66	8.12	34	6	68.1	6.22	22	6
P35908	Keratin, type II cytoskeletal 2 epidermal OS=Homo sapiens OX=9606 GN=KRT2 PE=1 SV=2	27	16	20	11	639	65.4	8	16	4	32.57	7.14	15	4
P13647	Keratin, type II cytoskeletal 5 OS=Homo sapiens OX=9606 GN=KRT5 PE=1 SV=3	16	10	11	7	590	62.3	7.74	11		27.02		10
P48668	Keratin, type II cytoskeletal 6C OS=Homo sapiens OX=9606 GN=KRT6C PE=1 SV=3	15	9	11	5	564	60	8	10	1	23.88	2.28	9	1
P55268	Laminin subunit beta-2 OS=Homo sapiens OX=9606 GN=LAMB2 PE=1 SV=2	1	2	2	2	1798	195.9	6.52		2		2.34		2
P11047	Laminin subunit gamma-1 OS=Homo sapiens OX=9606 GN=LAMC1 PE=1 SV=3	1	1	2	1	1609	177.5	5.12		2		5.37		1
P60660	Myosin light polypeptide 6 OS=Homo sapiens OX=9606 GN=MYL6 PE=1 SV=2	9	1	1	1	151	16.9	4.65		1		2.78		1
P35749	Myosin-11 OS=Homo sapiens OX=9606 GN=MYH11 PE=1 SV=3	4	7	11	6	1972	227.2	5.5		11		21.88		7
P35579	Myosin-9 OS=Homo sapiens OX=9606 GN=MYH9 PE=1 SV=4	2	3	4	2	1960	226.4	5.6		4		6.83		3
P59665	Neutrophil defensin 1 OS=Homo sapiens OX=9606 GN=DEFA1 PE=1 SV=1	10	1	1	1	94	10.2	6.99	1		2.34		1
Q06830	Peroxiredoxin-1 OS=Homo sapiens OX=9606 GN=PRDX1 PE=1 SV=1	6	1	2	1	199	22.1	8.13	1	1	2.34	2.43	1	1
P00747	Plasminogen OS=Homo sapiens OX=9606 GN=PLG PE=1 SV=2	2	2	3	2	810	90.5	7.24		3		3.71		2
P02545	Prelamin-A/C OS=Homo sapiens OX=9606 GN=LMNA PE=1 SV=1	22	13	22	13	664	74.1	7.02	3	19	6.14	39.68	3	13
P02760	Protein AMBP OS=Homo sapiens OX=9606 GN=AMBP PE=1 SV=1	5	2	2	2	352	39	6.25	2		3.93		2
P06703	Protein S100-A6 OS=Homo sapiens OX=9606 GN=S100A6 PE=1 SV=1	9	1	2	1	90	10.2	5.48		2		4.33		1
P05109	Protein S100-A8 OS=Homo sapiens OX=9606 GN=S100A8 PE=1 SV=1	24	2	2	2	93	10.8	7.03	2		0		2
P48741	Putative heat shock 70 kDa protein 7 OS=Homo sapiens OX=9606 GN=HSPA7 PE=5 SV=2	4	1	1	1	367	40.2	7.87		1		2.31		1
P14618	Pyruvate kinase PKM OS=Homo sapiens OX=9606 GN=PKM PE=1 SV=4	4	2	2	2	531	57.9	7.84		2		3.44		2
Q02383	Semenogelin-2 OS=Homo sapiens OX=9606 GN=SEMG2 PE=1 SV=1	4	1	1	1	582	65.4	9.07	1		1.74		1
P02768	Serum albumin OS=Homo sapiens OX=9606 GN=ALB PE=1 SV=2	20	13	17	5	599	68.3	6.28	15	2	27.63	0	13	2
P24821	Tenascin OS=Homo sapiens OX=9606 GN=TNC PE=1 SV=3	0	1	1	1	2201	240.7	4.89		1		1.69		1
Q01995	Transgelin OS=Homo sapiens OX=9606 GN=TAGLN PE=1 SV=4	20	4	8	4	201	22.6	8.84	1	7	0	16.86	1	4
P37802	Transgelin-2 OS=Homo sapiens OX=9606 GN=TAGLN2 PE=1 SV=3	12	2	2	2	199	22.4	8.25		2		3.56		2
P55072	Transitional endoplasmic reticulum ATPase OS=Homo sapiens OX=9606 GN=VCP PE=1 SV=4	4	1	1	1	806	89.3	5.26		1		0		1
P07477	Trypsin-1 OS=Homo sapiens OX=9606 GN=PRSS1 PE=1 SV=1	12	2	8	2	247	26.5	6.51	1	7	0	12.95	1	2
P35030	Trypsin-3 OS=Homo sapiens OX=9606 GN=PRSS3 PE=1 SV=2	4	1	1	1	304	32.5	7.49	1		1.68		1
P0DPH8	Tubulin alpha-3D chain OS=Homo sapiens OX=9606 GN=TUBA3D PE=1 SV=1	2	1	2	1	450	49.9	5.1	1	1	2.16	2.08	1	1
P08670	Vimentin OS=Homo sapiens OX=9606 GN=VIM PE=1 SV=4	44	21	36	21	466	53.6	5.12	7	29	10.1	63.68	7	17
P18206	Vinculin OS=Homo sapiens OX=9606 GN=VCL PE=1 SV=4	7	7	9	7	1134	123.7	5.66		9		16.88		7
P07225	Vitamin K-dependent protein S OS=Homo sapiens OX=9606 GN=PROS1 PE=1 SV=1	2	1	1	1	676	75.1	5.67	1		0		1
P04004	Vitronectin OS=Homo sapiens OX=9606 GN=VTN PE=1 SV=1	6	3	4	3	478	54.3	5.8	2	2	2.46	4.7	2	2
